# Supplementary material for: Bitopic fluorescent antagonists of the A2A adenosine receptor based on pyrazolo[4,3-e][1,2,4]triazolo[1,5-c]pyrimidin-5-amine functionalized congeners
Source: Medchemcomm. 2017 Jun 22;8(8):1659–67. doi: 10.1039/c7md00247e (PMC5729930; doi:10.1039/c7md00247e)
Supplement: Supplementary file 2 [file MD-008-C7MD00247E-s002.pdb]

CRYST1   39.442  179.516  140.307  90.00  90.00  90.00 P 1           1
ATOM      1  N   MET A   1      25.457  -7.685  18.101  1.00 38.06           N
ATOM      2  CA  MET A   1      25.200  -6.225  18.159  1.00 34.87           C
ATOM      3  C   MET A   1      24.085  -5.865  17.181  1.00 30.57           C
ATOM      4  O   MET A   1      24.134  -6.295  16.038  1.00 30.17           O
ATOM      5  CB  MET A   1      26.525  -5.603  17.680  1.00  0.00           C
ATOM      6  CG  MET A   1      27.772  -5.790  18.561  1.00  0.00           C
ATOM      7  SD  MET A   1      27.759  -5.100  20.236  1.00  0.00           S
ATOM      8  CE  MET A   1      27.791  -3.338  19.817  1.00  0.00           C
ATOM      9  N   PRO A   2      23.057  -5.124  17.628  1.00 33.52           N
ATOM     10  CA  PRO A   2      21.952  -4.789  16.736  1.00 32.52           C
ATOM     11  C   PRO A   2      22.351  -4.064  15.448  1.00 29.39           C
ATOM     12  O   PRO A   2      21.668  -4.206  14.428  1.00 26.83           O
ATOM     13  CB  PRO A   2      21.060  -3.854  17.589  1.00 36.28           C
ATOM     14  CG  PRO A   2      21.366  -4.146  18.965  1.00 42.84           C
ATOM     15  CD  PRO A   2      22.752  -4.791  19.034  1.00 37.38           C
ATOM     16  N   ILE A   3      23.417  -3.272  15.492  1.00 27.91           N
ATOM     17  CA  ILE A   3      23.841  -2.526  14.301  1.00 28.23           C
ATOM     18  C   ILE A   3      24.176  -3.459  13.112  1.00 25.00           C
ATOM     19  O   ILE A   3      24.100  -3.037  11.958  1.00 23.49           O
ATOM     20  CB  ILE A   3      25.053  -1.619  14.600  1.00 28.08           C
ATOM     21  CG1 ILE A   3      25.303  -0.581  13.518  1.00 34.31           C
ATOM     22  CG2 ILE A   3      26.331  -2.460  14.751  1.00 37.29           C
ATOM     23  CD1 ILE A   3      26.484   0.358  13.868  1.00 42.31           C
ATOM     24  N   MET A   4      24.527  -4.718  13.367  1.00 23.08           N
ATOM     25  CA  MET A   4      24.879  -5.601  12.250  1.00 22.59           C
ATOM     26  C   MET A   4      23.627  -5.922  11.399  1.00 21.67           C
ATOM     27  O   MET A   4      23.629  -5.688  10.205  1.00 22.20           O
ATOM     28  CB  MET A   4      25.556  -6.856  12.750  1.00 22.57           C
ATOM     29  CG  MET A   4      26.877  -6.571  13.392  1.00 23.84           C
ATOM     30  SD  MET A   4      27.726  -8.025  13.993  1.00 27.04           S
ATOM     31  CE  MET A   4      28.322  -8.760  12.430  1.00 28.02           C
ATOM     32  N   GLY A   5      22.560  -6.430  12.028  1.00 21.88           N
ATOM     33  CA  GLY A   5      21.297  -6.677  11.316  1.00 24.16           C
ATOM     34  C   GLY A   5      20.687  -5.391  10.767  1.00 21.46           C
ATOM     35  O   GLY A   5      20.153  -5.357   9.652  1.00 20.72           O
ATOM     36  N   SER A   6      20.800  -4.313  11.531  0.50 21.32           N
ATOM     37  CA  SER A   6      20.256  -3.026  11.112  0.50 20.94           C
ATOM     38  C   SER A   6      20.949  -2.535   9.844  0.50 19.05           C
ATOM     39  O   SER A   6      20.290  -2.029   8.941  0.50 18.70           O
ATOM     40  CB  SER A   6      20.386  -1.977  12.223  0.50 22.83           C
ATOM     41  OG  SER A   6      19.995  -0.700  11.745  0.50 22.97           O
ATOM     42  N   SER A   7      22.267  -2.699   9.773  1.00 20.30           N
ATOM     43  CA  SER A   7      23.024  -2.322   8.567  1.00 20.44           C
ATOM     44  C   SER A   7      22.541  -3.077   7.304  1.00 17.46           C
ATOM     45  O   SER A   7      22.420  -2.481   6.221  1.00 17.66           O
ATOM     46  CB  SER A   7      24.512  -2.541   8.774  1.00 22.29           C
ATOM     47  OG  SER A   7      25.012  -1.654   9.774  1.00 27.28           O
ATOM     48  N   VAL A   8      22.263  -4.379   7.447  1.00 17.16           N
ATOM     49  CA  VAL A   8      21.737  -5.173   6.348  1.00 17.82           C
ATOM     50  C   VAL A   8      20.371  -4.631   5.925  1.00 16.68           C
ATOM     51  O   VAL A   8      20.126  -4.366   4.725  1.00 16.00           O
ATOM     52  CB  VAL A   8      21.696  -6.659   6.714  1.00 18.33           C
ATOM     53  CG1 VAL A   8      20.854  -7.467   5.708  1.00 21.09           C
ATOM     54  CG2 VAL A   8      23.145  -7.185   6.825  1.00 20.23           C
ATOM     55  N   TYR A   9      19.504  -4.384   6.909  1.00 17.53           N
ATOM     56  CA  TYR A   9      18.141  -3.946   6.647  1.00 16.84           C
ATOM     57  C   TYR A   9      18.112  -2.587   5.916  1.00 16.25           C
ATOM     58  O   TYR A   9      17.430  -2.420   4.918  1.00 16.68           O
ATOM     59  CB  TYR A   9      17.339  -3.906   7.941  1.00 19.10           C
ATOM     60  CG  TYR A   9      16.046  -3.184   7.814  1.00 19.98           C
ATOM     61  CD1 TYR A   9      15.020  -3.626   6.928  1.00 16.70           C
ATOM     62  CD2 TYR A   9      15.822  -2.013   8.525  1.00 23.98           C
ATOM     63  CE1 TYR A   9      13.808  -2.905   6.817  1.00 24.67           C
ATOM     64  CE2 TYR A   9      14.635  -1.310   8.388  1.00 23.17           C
ATOM     65  CZ  TYR A   9      13.639  -1.749   7.555  1.00 26.01           C
ATOM     66  OH  TYR A   9      12.464  -1.005   7.462  1.00 27.00           O
ATOM     67  N   ILE A  10      18.874  -1.636   6.445  1.00 14.93           N
ATOM     68  CA  ILE A  10      18.967  -0.312   5.898  1.00 16.40           C
ATOM     69  C   ILE A  10      19.539  -0.285   4.504  1.00 16.82           C
ATOM     70  O   ILE A  10      19.030   0.436   3.617  1.00 17.00           O
ATOM     71  CB  ILE A  10      19.744   0.591   6.860  1.00 19.49           C
ATOM     72  CG1 ILE A  10      18.898   0.746   8.124  1.00 20.72           C
ATOM     73  CG2 ILE A  10      20.020   1.948   6.207  1.00 18.86           C
ATOM     74  CD1 ILE A  10      19.603   1.425   9.315  1.00 22.37           C
ATOM     75  N   THR A  11      20.584  -1.069   4.295  1.00 13.73           N
ATOM     76  CA  THR A  11      21.180  -1.201   2.964  1.00 14.43           C
ATOM     77  C   THR A  11      20.181  -1.723   1.914  1.00 14.65           C
ATOM     78  O   THR A  11      20.095  -1.191   0.805  1.00 15.23           O
ATOM     79  CB  THR A  11      22.473  -2.022   3.027  1.00 16.46           C
ATOM     80  OG1 THR A  11      23.392  -1.369   3.912  1.00 19.22           O
ATOM     81  CG2 THR A  11      23.125  -2.152   1.632  1.00 16.28           C
ATOM     82  N   VAL A  12      19.417  -2.747   2.272  1.00 14.32           N
ATOM     83  CA  VAL A  12      18.430  -3.324   1.401  1.00 13.22           C
ATOM     84  C   VAL A  12      17.313  -2.306   1.122  1.00 15.29           C
ATOM     85  O   VAL A  12      16.893  -2.124  -0.040  1.00 14.82           O
ATOM     86  CB  VAL A  12      17.878  -4.603   2.031  1.00 14.20           C
ATOM     87  CG1 VAL A  12      16.692  -5.116   1.285  1.00 17.98           C
ATOM     88  CG2 VAL A  12      18.958  -5.699   2.081  1.00 16.30           C
ATOM     89  N   GLU A  13      16.863  -1.616   2.172  1.00 16.24           N
ATOM     90  CA  GLU A  13      15.826  -0.568   2.040  1.00 15.34           C
ATOM     91  C   GLU A  13      16.265   0.500   1.064  1.00 16.90           C
ATOM     92  O   GLU A  13      15.489   0.895   0.234  1.00 15.20           O
ATOM     93  CB  GLU A  13      15.416   0.065   3.378  1.00 18.03           C
ATOM     94  CG  GLU A  13      14.567  -0.836   4.317  1.00 19.70           C
ATOM     95  CD  GLU A  13      13.088  -0.902   3.976  1.00 24.99           C
ATOM     96  OE1 GLU A  13      12.255  -0.735   4.882  1.00 25.73           O
ATOM     97  OE2 GLU A  13      12.734  -1.094   2.801  1.00 25.12           O
ATOM     98  N   LEU A  14      17.517   0.932   1.141  1.00 15.95           N
ATOM     99  CA  LEU A  14      18.006   1.968   0.260  1.00 17.15           C
ATOM    100  C   LEU A  14      18.077   1.493  -1.190  1.00 17.69           C
ATOM    101  O   LEU A  14      17.734   2.250  -2.081  1.00 16.53           O
ATOM    102  CB  LEU A  14      19.324   2.510   0.740  1.00 16.51           C
ATOM    103  CG  LEU A  14      19.232   3.304   2.048  1.00 20.83           C
ATOM    104  CD1 LEU A  14      20.614   3.653   2.614  1.00 28.59           C
ATOM    105  CD2 LEU A  14      18.362   4.531   1.910  1.00 20.75           C
ATOM    106  N   ALA A  15      18.521   0.256  -1.405  1.00 18.28           N
ATOM    107  CA  ALA A  15      18.544  -0.374  -2.733  1.00 17.55           C
ATOM    108  C   ALA A  15      17.131  -0.362  -3.348  1.00 17.04           C
ATOM    109  O   ALA A  15      16.939   0.038  -4.488  1.00 16.08           O
ATOM    110  CB  ALA A  15      19.061  -1.831  -2.629  1.00 16.86           C
ATOM    111  N   ILE A  16      16.143  -0.748  -2.551  1.00 16.03           N
ATOM    112  CA  ILE A  16      14.771  -0.794  -3.010  1.00 15.30           C
ATOM    113  C   ILE A  16      14.268   0.612  -3.347  1.00 15.35           C
ATOM    114  O   ILE A  16      13.578   0.813  -4.361  1.00 17.07           O
ATOM    115  CB  ILE A  16      13.845  -1.467  -1.961  1.00 15.20           C
ATOM    116  CG1 ILE A  16      14.221  -2.949  -1.805  1.00 18.34           C
ATOM    117  CG2 ILE A  16      12.371  -1.249  -2.329  1.00 17.21           C
ATOM    118  CD1 ILE A  16      13.589  -3.642  -0.588  1.00 16.54           C
ATOM    119  N   ALA A  17      14.625   1.590  -2.519  1.00 14.66           N
ATOM    120  CA  ALA A  17      14.168   2.945  -2.745  1.00 16.09           C
ATOM    121  C   ALA A  17      14.674   3.484  -4.076  1.00 16.18           C
ATOM    122  O   ALA A  17      13.936   4.110  -4.817  1.00 16.05           O
ATOM    123  CB  ALA A  17      14.606   3.858  -1.580  1.00 13.99           C
ATOM    124  N   VAL A  18      15.952   3.261  -4.351  1.00 15.17           N
ATOM    125  CA  VAL A  18      16.561   3.685  -5.612  1.00 16.17           C
ATOM    126  C   VAL A  18      15.816   3.066  -6.792  1.00 16.35           C
ATOM    127  O   VAL A  18      15.439   3.751  -7.725  1.00 17.92           O
ATOM    128  CB  VAL A  18      18.013   3.244  -5.727  1.00 18.12           C
ATOM    129  CG1 VAL A  18      18.529   3.478  -7.177  1.00 21.26           C
ATOM    130  CG2 VAL A  18      18.895   4.043  -4.723  1.00 19.72           C
ATOM    131  N   LEU A  19      15.561   1.779  -6.714  1.00 13.74           N
ATOM    132  CA  LEU A  19      14.925   1.078  -7.827  1.00 14.77           C
ATOM    133  C   LEU A  19      13.461   1.495  -8.034  1.00 15.04           C
ATOM    134  O   LEU A  19      13.021   1.661  -9.165  1.00 15.56           O
ATOM    135  CB  LEU A  19      15.068  -0.429  -7.680  1.00 16.67           C
ATOM    136  CG  LEU A  19      16.530  -0.938  -7.736  1.00 19.16           C
ATOM    137  CD1 LEU A  19      16.631  -2.375  -7.158  1.00 18.37           C
ATOM    138  CD2 LEU A  19      17.117  -0.888  -9.129  1.00 20.37           C
ATOM    139  N   ALA A  20      12.743   1.721  -6.941  1.00 15.89           N
ATOM    140  CA  ALA A  20      11.370   2.176  -6.985  1.00 16.50           C
ATOM    141  C   ALA A  20      11.283   3.557  -7.633  1.00 15.40           C
ATOM    142  O   ALA A  20      10.402   3.795  -8.467  1.00 15.70           O
ATOM    143  CB  ALA A  20      10.743   2.213  -5.600  1.00 13.41           C
ATOM    144  N   ILE A  21      12.137   4.469  -7.220  1.00 14.53           N
ATOM    145  CA  ILE A  21      12.195   5.768  -7.828  1.00 15.05           C
ATOM    146  C   ILE A  21      12.530   5.670  -9.328  1.00 18.08           C
ATOM    147  O   ILE A  21      11.793   6.208 -10.140  1.00 18.85           O
ATOM    148  CB  ILE A  21      13.135   6.703  -7.122  1.00 17.88           C
ATOM    149  CG1 ILE A  21      12.621   6.992  -5.684  1.00 17.94           C
ATOM    150  CG2 ILE A  21      13.207   8.065  -7.880  1.00 21.44           C
ATOM    151  CD1 ILE A  21      13.746   7.410  -4.688  1.00 17.72           C
ATOM    152  N   LEU A  22      13.603   4.977  -9.706  1.00 15.85           N
ATOM    153  CA  LEU A  22      13.996   5.003 -11.124  1.00 16.72           C
ATOM    154  C   LEU A  22      12.926   4.415 -12.051  1.00 15.11           C
ATOM    155  O   LEU A  22      12.602   4.986 -13.109  1.00 17.33           O
ATOM    156  CB  LEU A  22      15.336   4.260 -11.317  1.00 16.95           C
ATOM    157  CG  LEU A  22      16.557   4.884 -10.673  1.00 24.75           C
ATOM    158  CD1 LEU A  22      17.755   3.904 -10.752  1.00 28.60           C
ATOM    159  CD2 LEU A  22      16.857   6.249 -11.278  1.00 27.45           C
ATOM    160  N   GLY A  23      12.375   3.259 -11.673  1.00 14.80           N
ATOM    161  CA  GLY A  23      11.433   2.568 -12.518  1.00 15.67           C
ATOM    162  C   GLY A  23      10.134   3.342 -12.685  1.00 15.39           C
ATOM    163  O   GLY A  23       9.576   3.407 -13.780  1.00 18.08           O
ATOM    164  N   ASN A  24       9.644   3.941 -11.607  1.00 15.40           N
ATOM    165  CA  ASN A  24       8.402   4.642 -11.672  1.00 14.79           C
ATOM    166  C   ASN A  24       8.503   6.039 -12.297  1.00 14.46           C
ATOM    167  O   ASN A  24       7.512   6.494 -12.878  1.00 16.48           O
ATOM    168  CB  ASN A  24       7.741   4.644 -10.317  1.00 12.81           C
ATOM    169  CG  ASN A  24       7.191   3.270  -9.989  1.00 15.47           C
ATOM    170  OD1 ASN A  24       6.186   2.849 -10.577  1.00 16.88           O
ATOM    171  ND2 ASN A  24       7.882   2.529  -9.111  1.00 14.64           N
ATOM    172  N   VAL A  25       9.657   6.698 -12.148  1.00 15.93           N
ATOM    173  CA  VAL A  25       9.945   7.915 -12.905  1.00 16.77           C
ATOM    174  C   VAL A  25       9.910   7.591 -14.403  1.00 17.26           C
ATOM    175  O   VAL A  25       9.283   8.336 -15.188  1.00 19.13           O
ATOM    176  CB  VAL A  25      11.254   8.580 -12.477  1.00 17.72           C
ATOM    177  CG1 VAL A  25      11.692   9.632 -13.489  1.00 21.89           C
ATOM    178  CG2 VAL A  25      11.119   9.189 -11.068  1.00 20.42           C
ATOM    179  N   LEU A  26      10.476   6.440 -14.790  1.00 17.26           N
ATOM    180  CA  LEU A  26      10.427   5.993 -16.190  1.00 18.99           C
ATOM    181  C   LEU A  26       8.989   5.859 -16.680  1.00 18.51           C
ATOM    182  O   LEU A  26       8.663   6.281 -17.812  1.00 18.52           O
ATOM    183  CB  LEU A  26      11.206   4.666 -16.363  1.00 21.38           C
ATOM    184  CG  LEU A  26      11.484   4.165 -17.764  1.00 24.82           C
ATOM    185  CD1 LEU A  26      12.388   5.133 -18.485  1.00 30.35           C
ATOM    186  CD2 LEU A  26      12.127   2.761 -17.734  1.00 25.59           C
ATOM    187  N   VAL A  27       8.132   5.268 -15.860  1.00 17.59           N
ATOM    188  CA  VAL A  27       6.704   5.164 -16.192  1.00 19.09           C
ATOM    189  C   VAL A  27       6.034   6.512 -16.445  1.00 19.40           C
ATOM    190  O   VAL A  27       5.307   6.685 -17.447  1.00 17.14           O
ATOM    191  CB  VAL A  27       5.904   4.432 -15.064  1.00 18.42           C
ATOM    192  CG1 VAL A  27       4.378   4.525 -15.308  1.00 17.60           C
ATOM    193  CG2 VAL A  27       6.334   2.977 -14.980  1.00 17.01           C
ATOM    194  N   CYS A  28       6.230   7.452 -15.510  1.00 18.80           N
ATOM    195  CA  CYS A  28       5.682   8.795 -15.662  1.00 20.17           C
ATOM    196  C   CYS A  28       6.214   9.502 -16.900  1.00 21.84           C
ATOM    197  O   CYS A  28       5.451  10.173 -17.594  1.00 19.03           O
ATOM    198  CB  CYS A  28       5.941   9.630 -14.412  1.00 22.80           C
ATOM    199  SG  CYS A  28       5.084   8.942 -12.920  1.00 23.52           S
ATOM    200  N   TRP A  29       7.521   9.376 -17.150  1.00 20.09           N
ATOM    201  CA  TRP A  29       8.174   9.983 -18.315  1.00 21.96           C
ATOM    202  C   TRP A  29       7.569   9.399 -19.602  1.00 19.61           C
ATOM    203  O   TRP A  29       7.299  10.125 -20.533  1.00 22.38           O
ATOM    204  CB  TRP A  29       9.684   9.703 -18.223  1.00 24.44           C
ATOM    205  CG  TRP A  29      10.575  10.483 -19.038  1.00 33.86           C
ATOM    206  CD1 TRP A  29      10.265  11.236 -20.133  1.00 42.33           C
ATOM    207  CD2 TRP A  29      11.994  10.582 -18.876  1.00 45.23           C
ATOM    208  NE1 TRP A  29      11.392  11.809 -20.649  1.00 44.65           N
ATOM    209  CE2 TRP A  29      12.471  11.425 -19.896  1.00 44.04           C
ATOM    210  CE3 TRP A  29      12.907  10.056 -17.947  1.00 44.06           C
ATOM    211  CZ2 TRP A  29      13.815  11.749 -20.026  1.00 52.23           C
ATOM    212  CZ3 TRP A  29      14.244  10.385 -18.075  1.00 46.89           C
ATOM    213  CH2 TRP A  29      14.683  11.219 -19.109  1.00 49.35           C
ATOM    214  N   ALA A  30       7.340   8.091 -19.648  1.00 18.29           N
ATOM    215  CA  ALA A  30       6.770   7.473 -20.849  1.00 17.74           C
ATOM    216  C   ALA A  30       5.369   7.991 -21.135  1.00 21.14           C
ATOM    217  O   ALA A  30       5.041   8.275 -22.299  1.00 21.72           O
ATOM    218  CB  ALA A  30       6.763   5.957 -20.746  1.00 19.13           C
ATOM    219  N   VAL A  31       4.522   8.106 -20.098  1.00 18.38           N
ATOM    220  CA  VAL A  31       3.179   8.673 -20.310  1.00 18.05           C
ATOM    221  C   VAL A  31       3.260  10.124 -20.771  1.00 20.50           C
ATOM    222  O   VAL A  31       2.509  10.535 -21.657  1.00 20.46           O
ATOM    223  CB  VAL A  31       2.273   8.529 -19.070  1.00 19.61           C
ATOM    224  CG1 VAL A  31       0.919   9.264 -19.210  1.00 18.72           C
ATOM    225  CG2 VAL A  31       2.036   7.026 -18.748  1.00 17.97           C
ATOM    226  N   TRP A  32       4.145  10.906 -20.161  1.00 21.87           N
ATOM    227  CA  TRP A  32       4.352  12.291 -20.574  1.00 24.43           C
ATOM    228  C   TRP A  32       4.746  12.432 -22.064  1.00 26.52           C
ATOM    229  O   TRP A  32       4.240  13.307 -22.773  1.00 25.29           O
ATOM    230  CB  TRP A  32       5.426  12.947 -19.677  1.00 24.54           C
ATOM    231  CG  TRP A  32       5.755  14.308 -20.099  1.00 30.90           C
ATOM    232  CD1 TRP A  32       6.712  14.684 -20.991  1.00 35.17           C
ATOM    233  CD2 TRP A  32       5.095  15.499 -19.689  1.00 39.77           C
ATOM    234  NE1 TRP A  32       6.693  16.054 -21.158  1.00 42.83           N
ATOM    235  CE2 TRP A  32       5.706  16.575 -20.367  1.00 44.86           C
ATOM    236  CE3 TRP A  32       4.048  15.767 -18.806  1.00 50.11           C
ATOM    237  CZ2 TRP A  32       5.296  17.893 -20.194  1.00 52.90           C
ATOM    238  CZ3 TRP A  32       3.642  17.084 -18.634  1.00 56.45           C
ATOM    239  CH2 TRP A  32       4.270  18.128 -19.320  1.00 57.55           C
ATOM    240  N   LEU A  33       5.649  11.575 -22.527  0.50 25.24           N
ATOM    241  CA  LEU A  33       6.210  11.727 -23.861  0.50 26.20           C
ATOM    242  C   LEU A  33       5.267  11.245 -24.963  0.50 25.16           C
ATOM    243  O   LEU A  33       5.085  11.931 -25.967  0.50 26.96           O
ATOM    244  CB  LEU A  33       7.557  11.009 -23.954  0.50 28.94           C
ATOM    245  CG  LEU A  33       8.724  11.700 -23.247  0.50 32.49           C
ATOM    246  CD1 LEU A  33       9.987  10.863 -23.416  0.50 37.48           C
ATOM    247  CD2 LEU A  33       8.944  13.123 -23.754  0.50 33.94           C
ATOM    248  N   ASN A  34       4.614  10.117 -24.730  1.00 23.69           N
ATOM    249  CA  ASN A  34       3.914   9.366 -25.765  1.00 23.32           C
ATOM    250  C   ASN A  34       2.400   9.539 -25.658  1.00 24.51           C
ATOM    251  O   ASN A  34       1.784   9.023 -24.716  1.00 25.19           O
ATOM    252  CB  ASN A  34       4.264   7.883 -25.600  1.00 23.86           C
ATOM    253  CG  ASN A  34       3.740   7.023 -26.747  1.00 30.31           C
ATOM    254  OD1 ASN A  34       2.975   7.498 -27.594  1.00 29.43           O
ATOM    255  ND2 ASN A  34       4.151   5.755 -26.779  1.00 29.90           N
ATOM    256  N   SER A  35       1.811  10.245 -26.619  0.50 33.04           N
ATOM    257  CA  SER A  35       0.363  10.478 -26.648  0.50 31.27           C
ATOM    258  C   SER A  35      -0.444   9.180 -26.757  0.50 32.34           C
ATOM    259  O   SER A  35      -1.599   9.130 -26.319  0.50 31.80           O
ATOM    260  CB  SER A  35      -0.026  11.458 -27.771  0.50 33.91           C
ATOM    261  OG  SER A  35       0.271  10.957 -29.063  0.50 34.08           O
ATOM    262  N   ASN A  36       0.163   8.128 -27.312  1.00 34.51           N
ATOM    263  CA  ASN A  36      -0.469   6.793 -27.345  1.00 35.68           C
ATOM    264  C   ASN A  36      -0.669   6.200 -25.946  1.00 32.26           C
ATOM    265  O   ASN A  36      -1.500   5.335 -25.760  1.00 33.13           O
ATOM    266  CB  ASN A  36       0.322   5.792 -28.223  1.00 38.22           C
ATOM    267  CG  ASN A  36       0.388   6.202 -29.690  1.00 45.73           C
ATOM    268  OD1 ASN A  36      -0.523   6.824 -30.217  1.00 45.83           O
ATOM    269  ND2 ASN A  36       1.468   5.808 -30.366  1.00 51.60           N
ATOM    270  N   LEU A  37       0.113   6.647 -24.962  1.00 30.73           N
ATOM    271  CA  LEU A  37      -0.084   6.249 -23.577  1.00 28.17           C
ATOM    272  C   LEU A  37      -0.939   7.225 -22.733  1.00 28.37           C
ATOM    273  O   LEU A  37      -1.162   6.963 -21.548  1.00 27.14           O
ATOM    274  CB  LEU A  37       1.279   6.039 -22.879  1.00 26.63           C
ATOM    275  CG  LEU A  37       2.195   4.906 -23.391  1.00 31.44           C
ATOM    276  CD1 LEU A  37       3.649   5.076 -22.862  1.00 28.47           C
ATOM    277  CD2 LEU A  37       1.635   3.559 -23.048  1.00 24.52           C
ATOM    278  N   GLN A  38      -1.374   8.338 -23.329  1.00 29.46           N
ATOM    279  CA  GLN A  38      -2.207   9.348 -22.652  1.00 30.09           C
ATOM    280  C   GLN A  38      -3.700   8.997 -22.806  1.00 35.99           C
ATOM    281  O   GLN A  38      -4.377   9.411 -23.733  1.00 37.20           O
ATOM    282  CB  GLN A  38      -1.876  10.751 -23.179  1.00 28.64           C
ATOM    283  CG  GLN A  38      -0.497  11.222 -22.724  1.00 28.51           C
ATOM    284  CD  GLN A  38       0.019  12.415 -23.467  1.00 33.48           C
ATOM    285  OE1 GLN A  38      -0.744  13.219 -24.005  1.00 38.24           O
ATOM    286  NE2 GLN A  38       1.331  12.539 -23.516  1.00 33.83           N
ATOM    287  N   ASN A  39      -4.187   8.175 -21.900  1.00 31.38           N
ATOM    288  CA  ASN A  39      -5.597   7.783 -21.871  1.00 30.41           C
ATOM    289  C   ASN A  39      -5.980   7.648 -20.433  1.00 29.16           C
ATOM    290  O   ASN A  39      -5.103   7.652 -19.552  1.00 24.83           O
ATOM    291  CB  ASN A  39      -5.807   6.475 -22.644  1.00 32.52           C
ATOM    292  CG  ASN A  39      -4.843   5.378 -22.213  1.00 29.12           C
ATOM    293  OD1 ASN A  39      -4.814   4.995 -21.059  1.00 28.87           O
ATOM    294  ND2 ASN A  39      -4.031   4.899 -23.136  1.00 30.32           N
ATOM    295  N   VAL A  40      -7.283   7.535 -20.155  1.00 27.30           N
ATOM    296  CA  VAL A  40      -7.724   7.521 -18.767  1.00 25.11           C
ATOM    297  C   VAL A  40      -7.132   6.406 -17.928  1.00 23.66           C
ATOM    298  O   VAL A  40      -6.698   6.661 -16.813  1.00 23.29           O
ATOM    299  CB  VAL A  40      -9.274   7.541 -18.629  1.00 28.01           C
ATOM    300  CG1 VAL A  40      -9.724   6.991 -17.274  1.00 28.46           C
ATOM    301  CG2 VAL A  40      -9.743   8.942 -18.781  1.00 31.51           C
ATOM    302  N   THR A  41      -7.101   5.179 -18.451  1.00 21.58           N
ATOM    303  CA  THR A  41      -6.509   4.067 -17.730  1.00 22.04           C
ATOM    304  C   THR A  41      -5.120   4.447 -17.201  1.00 21.88           C
ATOM    305  O   THR A  41      -4.797   4.201 -16.043  1.00 20.95           O
ATOM    306  CB  THR A  41      -6.342   2.844 -18.611  1.00 27.10           C
ATOM    307  OG1 THR A  41      -7.479   2.708 -19.466  1.00 24.38           O
ATOM    308  CG2 THR A  41      -6.143   1.595 -17.774  1.00 26.20           C
ATOM    309  N   ASN A  42      -4.315   5.068 -18.053  1.00 20.11           N
ATOM    310  CA  ASN A  42      -2.972   5.407 -17.677  1.00 19.18           C
ATOM    311  C   ASN A  42      -2.878   6.589 -16.713  1.00 20.66           C
ATOM    312  O   ASN A  42      -1.863   6.739 -16.085  1.00 19.08           O
ATOM    313  CB  ASN A  42      -2.089   5.578 -18.904  1.00 19.31           C
ATOM    314  CG  ASN A  42      -1.770   4.239 -19.568  1.00 28.16           C
ATOM    315  OD1 ASN A  42      -1.980   3.190 -18.975  1.00 25.24           O
ATOM    316  ND2 ASN A  42      -1.246   4.277 -20.788  1.00 25.09           N
ATOM    317  N   TYR A  43      -3.948   7.373 -16.540  1.00 18.64           N
ATOM    318  CA  TYR A  43      -3.904   8.424 -15.520  1.00 19.58           C
ATOM    319  C   TYR A  43      -3.880   7.764 -14.143  1.00 13.75           C
ATOM    320  O   TYR A  43      -3.139   8.180 -13.251  1.00 17.82           O
ATOM    321  CB  TYR A  43      -5.079   9.378 -15.674  1.00 21.84           C
ATOM    322  CG  TYR A  43      -5.040  10.125 -17.019  1.00 25.50           C
ATOM    323  CD1 TYR A  43      -3.850  10.239 -17.750  1.00 32.92           C
ATOM    324  CD2 TYR A  43      -6.175  10.706 -17.542  1.00 39.37           C
ATOM    325  CE1 TYR A  43      -3.820  10.925 -18.982  1.00 39.83           C
ATOM    326  CE2 TYR A  43      -6.143  11.387 -18.741  1.00 42.76           C
ATOM    327  CZ  TYR A  43      -4.970  11.481 -19.460  1.00 42.92           C
ATOM    328  OH  TYR A  43      -4.942  12.158 -20.668  1.00 47.75           O
ATOM    329  N   PHE A  44      -4.590   6.667 -14.006  1.00 14.54           N
ATOM    330  CA  PHE A  44      -4.495   5.877 -12.756  1.00 15.34           C
ATOM    331  C   PHE A  44      -3.143   5.170 -12.577  1.00 15.46           C
ATOM    332  O   PHE A  44      -2.624   5.075 -11.451  1.00 16.91           O
ATOM    333  CB  PHE A  44      -5.657   4.903 -12.660  1.00 17.76           C
ATOM    334  CG  PHE A  44      -7.001   5.583 -12.621  1.00 17.88           C
ATOM    335  CD1 PHE A  44      -7.840   5.568 -13.713  1.00 21.34           C
ATOM    336  CD2 PHE A  44      -7.425   6.250 -11.480  1.00 20.15           C
ATOM    337  CE1 PHE A  44      -9.065   6.194 -13.660  1.00 21.83           C
ATOM    338  CE2 PHE A  44      -8.658   6.873 -11.444  1.00 21.33           C
ATOM    339  CZ  PHE A  44      -9.445   6.876 -12.538  1.00 19.24           C
ATOM    340  N   VAL A  45      -2.577   4.674 -13.677  1.00 16.72           N
ATOM    341  CA  VAL A  45      -1.220   4.108 -13.676  1.00 16.25           C
ATOM    342  C   VAL A  45      -0.186   5.135 -13.174  1.00 16.18           C
ATOM    343  O   VAL A  45       0.712   4.806 -12.375  1.00 16.58           O
ATOM    344  CB  VAL A  45      -0.837   3.558 -15.065  1.00 17.93           C
ATOM    345  CG1 VAL A  45       0.698   3.204 -15.147  1.00 18.30           C
ATOM    346  CG2 VAL A  45      -1.780   2.358 -15.491  1.00 15.18           C
ATOM    347  N   VAL A  46      -0.343   6.383 -13.586  1.00 16.14           N
ATOM    348  CA  VAL A  46       0.573   7.435 -13.159  1.00 15.78           C
ATOM    349  C   VAL A  46       0.345   7.738 -11.650  1.00 15.31           C
ATOM    350  O   VAL A  46       1.289   7.930 -10.910  1.00 16.35           O
ATOM    351  CB  VAL A  46       0.392   8.673 -14.006  1.00 20.14           C
ATOM    352  CG1 VAL A  46       1.128   9.875 -13.367  1.00 19.55           C
ATOM    353  CG2 VAL A  46       0.881   8.409 -15.484  1.00 23.05           C
ATOM    354  N   SER A  47      -0.906   7.761 -11.207  1.00 15.48           N
ATOM    355  CA  SER A  47      -1.199   7.962  -9.783  1.00 15.68           C
ATOM    356  C   SER A  47      -0.545   6.832  -8.956  1.00 15.18           C
ATOM    357  O   SER A  47       0.075   7.056  -7.902  1.00 14.28           O
ATOM    358  CB  SER A  47      -2.714   8.020  -9.523  1.00 18.48           C
ATOM    359  OG  SER A  47      -2.951   8.240  -8.137  1.00 15.84           O
ATOM    360  N   LEU A  48      -0.666   5.610  -9.450  1.00 15.31           N
ATOM    361  CA  LEU A  48      -0.044   4.448  -8.803  1.00 15.75           C
ATOM    362  C   LEU A  48       1.489   4.573  -8.805  1.00 16.29           C
ATOM    363  O   LEU A  48       2.148   4.310  -7.795  1.00 14.26           O
ATOM    364  CB  LEU A  48      -0.516   3.173  -9.510  1.00 14.42           C
ATOM    365  CG  LEU A  48       0.022   1.833  -9.030  1.00 20.37           C
ATOM    366  CD1 LEU A  48      -0.336   1.565  -7.578  1.00 16.29           C
ATOM    367  CD2 LEU A  48      -0.613   0.750  -9.931  1.00 19.78           C
ATOM    368  N   ALA A  49       2.069   4.990  -9.929  1.00 16.16           N
ATOM    369  CA  ALA A  49       3.498   5.232  -9.979  1.00 15.77           C
ATOM    370  C   ALA A  49       3.967   6.327  -9.031  1.00 13.63           C
ATOM    371  O   ALA A  49       5.050   6.218  -8.453  1.00 16.01           O
ATOM    372  CB  ALA A  49       3.975   5.546 -11.449  1.00 12.52           C
ATOM    373  N   ALA A  50       3.174   7.391  -8.893  1.00 16.53           N
ATOM    374  CA  ALA A  50       3.465   8.474  -7.933  1.00 14.22           C
ATOM    375  C   ALA A  50       3.505   7.953  -6.503  1.00 17.47           C
ATOM    376  O   ALA A  50       4.386   8.322  -5.718  1.00 16.01           O
ATOM    377  CB  ALA A  50       2.413   9.628  -8.054  1.00 16.20           C
ATOM    378  N   ALA A  51       2.572   7.069  -6.168  1.00 14.38           N
ATOM    379  CA  ALA A  51       2.567   6.457  -4.843  1.00 15.29           C
ATOM    380  C   ALA A  51       3.833   5.657  -4.627  1.00 13.86           C
ATOM    381  O   ALA A  51       4.426   5.685  -3.552  1.00 16.78           O
ATOM    382  CB  ALA A  51       1.315   5.577  -4.657  1.00 14.15           C
ATOM    383  N   ASP A  52       4.289   4.960  -5.671  1.00 14.76           N
ATOM    384  CA  ASP A  52       5.512   4.163  -5.552  1.00 16.34           C
ATOM    385  C   ASP A  52       6.793   5.000  -5.507  1.00 17.40           C
ATOM    386  O   ASP A  52       7.766   4.652  -4.803  1.00 15.88           O
ATOM    387  CB  ASP A  52       5.523   3.101  -6.660  1.00 17.87           C
ATOM    388  CG  ASP A  52       4.491   2.006  -6.391  1.00 21.72           C
ATOM    389  OD1 ASP A  52       4.202   1.795  -5.179  1.00 19.80           O
ATOM    390  OD2 ASP A  52       3.956   1.356  -7.332  1.00 22.04           O
ATOM    391  N   ILE A  53       6.810   6.112  -6.238  1.00 13.64           N
ATOM    392  CA  ILE A  53       7.886   7.079  -6.068  1.00 15.49           C
ATOM    393  C   ILE A  53       7.966   7.571  -4.612  1.00 14.46           C
ATOM    394  O   ILE A  53       9.065   7.700  -4.033  1.00 15.02           O
ATOM    395  CB  ILE A  53       7.789   8.256  -7.056  1.00 14.21           C
ATOM    396  CG1 ILE A  53       7.998   7.782  -8.510  1.00 15.34           C
ATOM    397  CG2 ILE A  53       8.859   9.284  -6.728  1.00 16.27           C
ATOM    398  CD1 ILE A  53       7.535   8.765  -9.586  1.00 17.70           C
ATOM    399  N   ALA A  54       6.798   7.858  -4.043  1.00 14.03           N
ATOM    400  CA  ALA A  54       6.678   8.313  -2.645  1.00 15.09           C
ATOM    401  C   ALA A  54       7.115   7.248  -1.657  1.00 14.97           C
ATOM    402  O   ALA A  54       7.667   7.568  -0.593  1.00 13.66           O
ATOM    403  CB  ALA A  54       5.220   8.857  -2.322  1.00 14.04           C
ATOM    404  N   VAL A  55       6.945   5.985  -1.998  1.00 14.71           N
ATOM    405  CA  VAL A  55       7.570   4.914  -1.196  1.00 14.48           C
ATOM    406  C   VAL A  55       9.092   5.058  -1.086  1.00 16.21           C
ATOM    407  O   VAL A  55       9.666   4.953   0.028  1.00 15.64           O
ATOM    408  CB  VAL A  55       7.099   3.499  -1.649  1.00 16.36           C
ATOM    409  CG1 VAL A  55       7.900   2.383  -0.932  1.00 14.41           C
ATOM    410  CG2 VAL A  55       5.572   3.358  -1.338  1.00 14.42           C
ATOM    411  N   GLY A  56       9.757   5.300  -2.219  1.00 15.92           N
ATOM    412  CA  GLY A  56      11.207   5.458  -2.238  1.00 16.93           C
ATOM    413  C   GLY A  56      11.655   6.737  -1.547  1.00 18.91           C
ATOM    414  O   GLY A  56      12.596   6.747  -0.770  1.00 18.03           O
ATOM    415  N   VAL A  57      10.955   7.829  -1.794  1.00 14.20           N
ATOM    416  CA  VAL A  57      11.387   9.147  -1.319  1.00 15.38           C
ATOM    417  C   VAL A  57      11.081   9.342   0.176  1.00 17.29           C
ATOM    418  O   VAL A  57      11.895   9.938   0.927  1.00 20.57           O
ATOM    419  CB  VAL A  57      10.731  10.242  -2.190  1.00 18.56           C
ATOM    420  CG1 VAL A  57      11.011  11.628  -1.619  1.00 22.52           C
ATOM    421  CG2 VAL A  57      11.237  10.112  -3.664  1.00 19.76           C
ATOM    422  N   LEU A  58       9.947   8.819   0.618  1.00 15.93           N
ATOM    423  CA  LEU A  58       9.437   9.107   1.973  1.00 15.69           C
ATOM    424  C   LEU A  58       9.202   7.904   2.860  1.00 15.06           C
ATOM    425  O   LEU A  58       9.699   7.888   4.001  1.00 16.68           O
ATOM    426  CB  LEU A  58       8.180   9.962   1.912  1.00 16.47           C
ATOM    427  CG  LEU A  58       8.322  11.387   1.421  1.00 16.58           C
ATOM    428  CD1 LEU A  58       6.895  12.002   1.313  1.00 22.41           C
ATOM    429  CD2 LEU A  58       9.216  12.222   2.339  1.00 24.64           C
ATOM    430  N   ALA A  59       8.439   6.916   2.395  1.00 14.07           N
ATOM    431  CA  ALA A  59       8.101   5.778   3.218  1.00 14.77           C
ATOM    432  C   ALA A  59       9.302   4.968   3.604  1.00 12.70           C
ATOM    433  O   ALA A  59       9.381   4.458   4.738  1.00 13.16           O
ATOM    434  CB  ALA A  59       7.054   4.858   2.548  1.00 14.50           C
ATOM    435  N   ILE A  60      10.257   4.818   2.696  1.00 12.89           N
ATOM    436  CA  ILE A  60      11.466   4.081   3.081  1.00 12.06           C
ATOM    437  C   ILE A  60      12.356   4.805   4.099  1.00 13.24           C
ATOM    438  O   ILE A  60      12.764   4.204   5.107  1.00 14.26           O
ATOM    439  CB  ILE A  60      12.201   3.528   1.839  1.00 13.85           C
ATOM    440  CG1 ILE A  60      11.363   2.341   1.307  1.00 16.29           C
ATOM    441  CG2 ILE A  60      13.673   3.191   2.188  1.00 15.79           C
ATOM    442  CD1 ILE A  60      11.778   1.841  -0.128  1.00 15.57           C
ATOM    443  N   PRO A  61      12.667   6.089   3.868  1.00 15.11           N
ATOM    444  CA  PRO A  61      13.336   6.853   4.928  1.00 15.55           C
ATOM    445  C   PRO A  61      12.578   6.803   6.298  1.00 16.21           C
ATOM    446  O   PRO A  61      13.192   6.689   7.375  1.00 14.34           O
ATOM    447  CB  PRO A  61      13.394   8.236   4.331  1.00 17.09           C
ATOM    448  CG  PRO A  61      13.526   7.987   2.859  1.00 15.14           C
ATOM    449  CD  PRO A  61      12.628   6.836   2.598  1.00 16.60           C
ATOM    450  N   PHE A  62      11.252   6.848   6.248  1.00 13.57           N
ATOM    451  CA  PHE A  62      10.473   6.780   7.490  1.00 15.13           C
ATOM    452  C   PHE A  62      10.627   5.384   8.141  1.00 15.54           C
ATOM    453  O   PHE A  62      10.714   5.268   9.365  1.00 14.91           O
ATOM    454  CB  PHE A  62       8.983   7.053   7.216  1.00 13.14           C
ATOM    455  CG  PHE A  62       8.644   8.497   6.883  1.00 12.02           C
ATOM    456  CD1 PHE A  62       9.589   9.524   6.887  1.00 16.38           C
ATOM    457  CD2 PHE A  62       7.309   8.833   6.621  1.00 13.34           C
ATOM    458  CE1 PHE A  62       9.210  10.846   6.565  1.00 16.21           C
ATOM    459  CE2 PHE A  62       6.940  10.136   6.318  1.00 16.86           C
ATOM    460  CZ  PHE A  62       7.898  11.141   6.304  1.00 17.11           C
ATOM    461  N   ALA A  63      10.618   4.322   7.330  1.00 15.15           N
ATOM    462  CA  ALA A  63      10.794   2.931   7.832  1.00 14.40           C
ATOM    463  C   ALA A  63      12.159   2.735   8.481  1.00 15.41           C
ATOM    464  O   ALA A  63      12.303   2.101   9.542  1.00 16.63           O
ATOM    465  CB  ALA A  63      10.645   1.907   6.697  1.00 14.88           C
ATOM    466  N   ILE A  64      13.179   3.285   7.839  1.00 14.96           N
ATOM    467  CA  ILE A  64      14.517   3.221   8.418  1.00 16.10           C
ATOM    468  C   ILE A  64      14.500   3.915   9.763  1.00 15.75           C
ATOM    469  O   ILE A  64      15.007   3.390  10.791  1.00 16.16           O
ATOM    470  CB  ILE A  64      15.547   3.856   7.462  1.00 15.53           C
ATOM    471  CG1 ILE A  64      15.705   2.968   6.209  1.00 16.04           C
ATOM    472  CG2 ILE A  64      16.889   4.113   8.209  1.00 14.35           C
ATOM    473  CD1 ILE A  64      16.473   3.637   5.040  1.00 16.81           C
ATOM    474  N   THR A  65      13.890   5.094   9.799  1.00 14.51           N
ATOM    475  CA  THR A  65      13.827   5.856  11.030  1.00 14.93           C
ATOM    476  C   THR A  65      13.123   5.097  12.167  1.00 15.16           C
ATOM    477  O   THR A  65      13.631   4.986  13.260  1.00 17.31           O
ATOM    478  CB  THR A  65      13.089   7.209  10.780  1.00 17.26           C
ATOM    479  OG1 THR A  65      13.811   7.933   9.780  1.00 16.56           O
ATOM    480  CG2 THR A  65      13.019   8.027  12.032  1.00 17.50           C
ATOM    481  N   ILE A  66      11.960   4.532  11.884  1.00 14.75           N
ATOM    482  CA  ILE A  66      11.169   3.915  12.949  1.00 18.10           C
ATOM    483  C   ILE A  66      11.813   2.617  13.418  1.00 17.31           C
ATOM    484  O   ILE A  66      11.591   2.216  14.557  1.00 18.87           O
ATOM    485  CB  ILE A  66       9.687   3.728  12.546  1.00 17.66           C
ATOM    486  CG1 ILE A  66       8.775   3.544  13.762  1.00 21.51           C
ATOM    487  CG2 ILE A  66       9.497   2.564  11.556  1.00 20.06           C
ATOM    488  CD1 ILE A  66       7.268   3.876  13.463  1.00 22.22           C
ATOM    489  N   SER A  67      12.661   2.003  12.574  1.00 15.59           N
ATOM    490  CA  SER A  67      13.408   0.811  12.974  1.00 16.89           C
ATOM    491  C   SER A  67      14.372   1.055  14.131  1.00 18.95           C
ATOM    492  O   SER A  67      14.756   0.096  14.831  1.00 20.45           O
ATOM    493  CB  SER A  67      14.135   0.161  11.784  1.00 16.67           C
ATOM    494  OG  SER A  67      15.356   0.820  11.481  1.00 17.55           O
ATOM    495  N   THR A  68      14.745   2.313  14.380  1.00 19.33           N
ATOM    496  CA  THR A  68      15.688   2.635  15.433  1.00 22.30           C
ATOM    497  C   THR A  68      15.069   2.746  16.832  1.00 23.37           C
ATOM    498  O   THR A  68      15.786   2.717  17.809  1.00 24.35           O
ATOM    499  CB  THR A  68      16.445   3.959  15.142  1.00 20.79           C
ATOM    500  OG1 THR A  68      15.543   5.066  15.281  1.00 21.47           O
ATOM    501  CG2 THR A  68      17.069   3.935  13.708  1.00 21.75           C
ATOM    502  N   GLY A  69      13.755   2.893  16.931  1.00 20.56           N
ATOM    503  CA  GLY A  69      13.082   3.078  18.221  1.00 22.20           C
ATOM    504  C   GLY A  69      13.414   4.406  18.871  1.00 23.96           C
ATOM    505  O   GLY A  69      13.265   4.555  20.077  1.00 25.30           O
ATOM    506  N   PHE A  70      13.864   5.380  18.069  1.00 24.35           N
ATOM    507  CA  PHE A  70      14.264   6.692  18.586  1.00 24.06           C
ATOM    508  C   PHE A  70      13.160   7.353  19.407  1.00 24.82           C
ATOM    509  O   PHE A  70      11.991   7.120  19.148  1.00 25.31           O
ATOM    510  CB  PHE A  70      14.684   7.638  17.452  1.00 24.41           C
ATOM    511  CG  PHE A  70      13.551   8.210  16.659  1.00 25.06           C
ATOM    512  CD1 PHE A  70      12.695   7.410  15.974  1.00 23.93           C
ATOM    513  CD2 PHE A  70      13.349   9.587  16.594  1.00 29.74           C
ATOM    514  CE1 PHE A  70      11.672   7.924  15.225  1.00 26.76           C
ATOM    515  CE2 PHE A  70      12.326  10.091  15.842  1.00 23.24           C
ATOM    516  CZ  PHE A  70      11.483   9.272  15.168  1.00 30.67           C
ATOM    517  N   CYS A  71      13.554   8.197  20.366  1.00 24.94           N
ATOM    518  CA  CYS A  71      12.591   8.930  21.191  1.00 27.01           C
ATOM    519  C   CYS A  71      11.882  10.001  20.350  1.00 26.96           C
ATOM    520  O   CYS A  71      12.532  10.807  19.678  1.00 28.27           O
ATOM    521  CB  CYS A  71      13.290   9.588  22.398  1.00 29.17           C
ATOM    522  SG  CYS A  71      13.887   8.424  23.648  1.00 38.84           S
ATOM    523  N   ALA A  72      10.553  10.004  20.368  1.00 23.07           N
ATOM    524  CA  ALA A  72       9.781  10.939  19.575  1.00 23.53           C
ATOM    525  C   ALA A  72       8.488  11.319  20.275  1.00 25.93           C
ATOM    526  O   ALA A  72       7.941  10.519  21.021  1.00 27.15           O
ATOM    527  CB  ALA A  72       9.442  10.322  18.249  1.00 23.56           C
ATOM    528  N   ALA A  73       7.989  12.525  20.001  1.00 25.96           N
ATOM    529  CA  ALA A  73       6.634  12.904  20.384  1.00 27.53           C
ATOM    530  C   ALA A  73       5.697  11.882  19.782  1.00 25.57           C
ATOM    531  O   ALA A  73       5.854  11.498  18.635  1.00 21.75           O
ATOM    532  CB  ALA A  73       6.270  14.320  19.883  1.00 29.44           C
ATOM    533  N   CYS A  74       4.704  11.441  20.541  1.00 24.61           N
ATOM    534  CA  CYS A  74       3.942  10.274  20.103  1.00 26.12           C
ATOM    535  C   CYS A  74       3.206  10.512  18.765  1.00 25.85           C
ATOM    536  O   CYS A  74       3.183   9.634  17.925  1.00 24.17           O
ATOM    537  CB  CYS A  74       2.995   9.763  21.212  1.00 32.41           C
ATOM    538  SG  CYS A  74       2.405   8.052  20.867  1.00 35.78           S
ATOM    539  N   HIS A  75       2.666  11.704  18.533  1.00 23.62           N
ATOM    540  CA  HIS A  75       1.902  11.965  17.300  1.00 24.78           C
ATOM    541  C   HIS A  75       2.809  12.117  16.044  1.00 23.67           C
ATOM    542  O   HIS A  75       2.430  11.767  14.883  1.00 19.86           O
ATOM    543  CB  HIS A  75       0.948  13.148  17.493  1.00 29.64           C
ATOM    544  CG  HIS A  75      -0.283  12.812  18.305  1.00 30.44           C
ATOM    545  ND1 HIS A  75      -0.253  12.644  19.673  1.00 44.89           N
ATOM    546  CD2 HIS A  75      -1.549  12.536  17.922  1.00 44.35           C
ATOM    547  CE1 HIS A  75      -1.459  12.321  20.104  1.00 49.18           C
ATOM    548  NE2 HIS A  75      -2.267  12.259  19.061  1.00 46.25           N
ATOM    549  N   GLY A  76       4.032  12.581  16.265  1.00 23.11           N
ATOM    550  CA  GLY A  76       5.031  12.538  15.175  1.00 21.84           C
ATOM    551  C   GLY A  76       5.453  11.130  14.846  1.00 19.11           C
ATOM    552  O   GLY A  76       5.574  10.779  13.661  1.00 20.66           O
ATOM    553  N   CYS A  77       5.635  10.302  15.874  1.00 18.37           N
ATOM    554  CA  CYS A  77       5.913   8.894  15.685  1.00 19.18           C
ATOM    555  C   CYS A  77       4.785   8.231  14.859  1.00 16.67           C
ATOM    556  O   CYS A  77       5.052   7.485  13.928  1.00 16.52           O
ATOM    557  CB  CYS A  77       6.086   8.197  17.033  1.00 22.28           C
ATOM    558  SG  CYS A  77       6.382   6.470  16.909  1.00 27.75           S
ATOM    559  N   LEU A  78       3.533   8.552  15.174  1.00 19.10           N
ATOM    560  CA  LEU A  78       2.378   8.015  14.415  1.00 18.16           C
ATOM    561  C   LEU A  78       2.424   8.389  12.953  1.00 16.26           C
ATOM    562  O   LEU A  78       2.070   7.601  12.100  1.00 15.53           O
ATOM    563  CB  LEU A  78       1.011   8.516  15.010  1.00 18.50           C
ATOM    564  CG  LEU A  78       0.506   7.804  16.240  1.00 24.21           C
ATOM    565  CD1 LEU A  78      -0.722   8.558  16.836  1.00 23.99           C
ATOM    566  CD2 LEU A  78       0.184   6.278  15.959  1.00 20.15           C
ATOM    567  N   PHE A  79       2.768   9.635  12.643  1.00 14.46           N
ATOM    568  CA  PHE A  79       2.830  10.059  11.266  1.00 14.58           C
ATOM    569  C   PHE A  79       3.870   9.251  10.480  1.00 16.01           C
ATOM    570  O   PHE A  79       3.587   8.758   9.386  1.00 15.85           O
ATOM    571  CB  PHE A  79       3.070  11.552  11.140  1.00 17.85           C
ATOM    572  CG  PHE A  79       3.125  12.012   9.748  1.00 17.01           C
ATOM    573  CD1 PHE A  79       1.966  12.232   9.020  1.00 21.80           C
ATOM    574  CD2 PHE A  79       4.335  12.186   9.114  1.00 19.39           C
ATOM    575  CE1 PHE A  79       2.045  12.659   7.689  1.00 23.07           C
ATOM    576  CE2 PHE A  79       4.402  12.585   7.819  1.00 22.18           C
ATOM    577  CZ  PHE A  79       3.270  12.820   7.094  1.00 24.52           C
ATOM    578  N   ILE A  80       5.062   9.141  11.064  0.50 13.45           N
ATOM    579  CA  ILE A  80       6.158   8.350  10.527  0.50 14.43           C
ATOM    580  C   ILE A  80       5.727   6.906  10.285  0.50 14.38           C
ATOM    581  O   ILE A  80       6.009   6.345   9.238  0.50 13.28           O
ATOM    582  CB  ILE A  80       7.355   8.379  11.504  0.50 16.03           C
ATOM    583  CG1 ILE A  80       8.041   9.739  11.449  0.50 19.53           C
ATOM    584  CG2 ILE A  80       8.355   7.273  11.193  0.50 16.55           C
ATOM    585  CD1 ILE A  80       8.493  10.129  10.064  0.50 18.76           C
ATOM    586  N   ALA A  81       5.018   6.336  11.253  1.00 12.61           N
ATOM    587  CA  ALA A  81       4.498   4.955  11.176  1.00 15.41           C
ATOM    588  C   ALA A  81       3.416   4.754  10.120  1.00 14.21           C
ATOM    589  O   ALA A  81       3.363   3.714   9.450  1.00 17.06           O
ATOM    590  CB  ALA A  81       3.959   4.520  12.571  1.00 18.39           C
ATOM    591  N   CYS A  82       2.516   5.738  10.008  1.00 14.66           N
ATOM    592  CA  CYS A  82       1.265   5.558   9.234  1.00 15.59           C
ATOM    593  C   CYS A  82       1.310   6.117   7.812  1.00 14.66           C
ATOM    594  O   CYS A  82       0.461   5.762   7.006  1.00 15.03           O
ATOM    595  CB  CYS A  82       0.079   6.158  10.014  1.00 13.09           C
ATOM    596  SG  CYS A  82      -0.293   5.356  11.543  1.00 20.20           S
ATOM    597  N   PHE A  83       2.269   6.990   7.498  1.00 14.13           N
ATOM    598  CA  PHE A  83       2.329   7.601   6.157  1.00 15.51           C
ATOM    599  C   PHE A  83       2.302   6.533   5.041  1.00 14.69           C
ATOM    600  O   PHE A  83       1.595   6.686   4.052  1.00 15.25           O
ATOM    601  CB  PHE A  83       3.538   8.553   5.979  1.00 15.89           C
ATOM    602  CG  PHE A  83       3.529   9.268   4.634  1.00 17.14           C
ATOM    603  CD1 PHE A  83       2.560  10.196   4.354  1.00 18.57           C
ATOM    604  CD2 PHE A  83       4.422   8.949   3.649  1.00 18.02           C
ATOM    605  CE1 PHE A  83       2.504  10.821   3.130  1.00 21.66           C
ATOM    606  CE2 PHE A  83       4.365   9.590   2.410  1.00 20.33           C
ATOM    607  CZ  PHE A  83       3.404  10.513   2.167  1.00 22.06           C
ATOM    608  N   VAL A  84       3.052   5.437   5.200  1.00 14.70           N
ATOM    609  CA  VAL A  84       3.034   4.371   4.206  1.00 13.54           C
ATOM    610  C   VAL A  84       1.613   3.813   3.975  1.00 13.27           C
ATOM    611  O   VAL A  84       1.298   3.401   2.886  1.00 14.01           O
ATOM    612  CB  VAL A  84       4.017   3.242   4.549  1.00 14.58           C
ATOM    613  CG1 VAL A  84       3.616   2.496   5.889  1.00 16.09           C
ATOM    614  CG2 VAL A  84       4.232   2.268   3.341  1.00 15.46           C
ATOM    615  N   LEU A  85       0.766   3.824   5.009  1.00 13.28           N
ATOM    616  CA  LEU A  85      -0.597   3.355   4.893  1.00 14.39           C
ATOM    617  C   LEU A  85      -1.444   4.236   3.930  1.00 12.98           C
ATOM    618  O   LEU A  85      -2.355   3.753   3.298  1.00 14.88           O
ATOM    619  CB  LEU A  85      -1.265   3.257   6.268  1.00 14.52           C
ATOM    620  CG  LEU A  85      -0.527   2.423   7.329  1.00 19.35           C
ATOM    621  CD1 LEU A  85      -1.370   2.405   8.555  1.00 17.15           C
ATOM    622  CD2 LEU A  85      -0.234   0.956   6.795  1.00 19.66           C
ATOM    623  N   VAL A  86      -1.127   5.517   3.871  1.00 11.55           N
ATOM    624  CA  VAL A  86      -1.723   6.458   2.939  1.00 12.05           C
ATOM    625  C   VAL A  86      -1.354   6.030   1.519  1.00 13.26           C
ATOM    626  O   VAL A  86      -2.197   5.943   0.648  1.00 14.65           O
ATOM    627  CB  VAL A  86      -1.230   7.892   3.164  1.00 12.62           C
ATOM    628  CG1 VAL A  86      -1.824   8.836   2.080  1.00 14.45           C
ATOM    629  CG2 VAL A  86      -1.539   8.348   4.646  1.00 13.71           C
ATOM    630  N   LEU A  87      -0.077   5.739   1.304  1.00 14.75           N
ATOM    631  CA  LEU A  87       0.383   5.390  -0.043  1.00 14.92           C
ATOM    632  C   LEU A  87      -0.211   4.065  -0.501  1.00 17.38           C
ATOM    633  O   LEU A  87      -0.588   3.912  -1.678  1.00 17.84           O
ATOM    634  CB  LEU A  87       1.913   5.370  -0.102  1.00 13.44           C
ATOM    635  CG  LEU A  87       2.676   6.635   0.326  1.00 11.36           C
ATOM    636  CD1 LEU A  87       4.186   6.383   0.256  1.00 13.93           C
ATOM    637  CD2 LEU A  87       2.272   7.862  -0.518  1.00 13.80           C
ATOM    638  N   THR A  88      -0.319   3.129   0.426  0.50 16.32           N
ATOM    639  CA  THR A  88      -0.802   1.814   0.123  0.50 16.17           C
ATOM    640  C   THR A  88      -2.334   1.875  -0.153  0.50 15.27           C
ATOM    641  O   THR A  88      -2.856   1.122  -0.982  0.50 16.04           O
ATOM    642  CB  THR A  88      -0.420   0.881   1.282  0.50 18.16           C
ATOM    643  OG1 THR A  88       0.979   1.037   1.561  0.50 17.40           O
ATOM    644  CG2 THR A  88      -0.710  -0.553   0.975  0.50 13.79           C
ATOM    645  N   GLN A  89      -3.035   2.778   0.527  1.00 14.30           N
ATOM    646  CA  GLN A  89      -4.469   2.993   0.294  1.00 14.10           C
ATOM    647  C   GLN A  89      -4.690   3.654  -1.071  1.00 14.48           C
ATOM    648  O   GLN A  89      -5.603   3.274  -1.834  1.00 14.99           O
ATOM    649  CB  GLN A  89      -5.113   3.807   1.418  1.00 15.20           C
ATOM    650  CG  GLN A  89      -6.598   3.662   1.412  1.00 17.41           C
ATOM    651  CD  GLN A  89      -6.951   2.221   1.689  1.00 20.87           C
ATOM    652  OE1 GLN A  89      -6.320   1.585   2.536  1.00 24.18           O
ATOM    653  NE2 GLN A  89      -7.937   1.699   0.998  1.00 17.34           N
ATOM    654  N   SER A  90      -3.863   4.647  -1.388  1.00 13.66           N
ATOM    655  CA  SER A  90      -3.947   5.307  -2.705  1.00 14.95           C
ATOM    656  C   SER A  90      -3.697   4.262  -3.828  1.00 14.20           C
ATOM    657  O   SER A  90      -4.429   4.221  -4.827  1.00 15.02           O
ATOM    658  CB  SER A  90      -2.962   6.448  -2.802  1.00 14.17           C
ATOM    659  OG  SER A  90      -2.926   7.044  -4.102  1.00 18.17           O
ATOM    660  N   SER A  91      -2.721   3.379  -3.626  1.00 13.62           N
ATOM    661  CA  SER A  91      -2.422   2.292  -4.571  1.00 13.94           C
ATOM    662  C   SER A  91      -3.656   1.408  -4.785  1.00 15.39           C
ATOM    663  O   SER A  91      -4.046   1.139  -5.935  1.00 15.45           O
ATOM    664  CB  SER A  91      -1.246   1.423  -4.099  1.00 16.22           C
ATOM    665  OG  SER A  91      -0.051   2.158  -3.971  1.00 15.65           O
ATOM    666  N   ILE A  92      -4.294   1.006  -3.679  1.00 14.94           N
ATOM    667  CA  ILE A  92      -5.536   0.232  -3.740  1.00 16.58           C
ATOM    668  C   ILE A  92      -6.639   0.973  -4.527  1.00 16.88           C
ATOM    669  O   ILE A  92      -7.311   0.352  -5.362  1.00 16.30           O
ATOM    670  CB  ILE A  92      -6.056  -0.089  -2.335  1.00 16.86           C
ATOM    671  CG1 ILE A  92      -5.157  -1.158  -1.668  1.00 19.74           C
ATOM    672  CG2 ILE A  92      -7.499  -0.532  -2.360  1.00 19.81           C
ATOM    673  CD1 ILE A  92      -5.420  -2.563  -2.180  1.00 27.85           C
ATOM    674  N   PHE A  93      -6.832   2.266  -4.262  1.00 14.61           N
ATOM    675  CA  PHE A  93      -7.808   3.016  -5.015  1.00 17.09           C
ATOM    676  C   PHE A  93      -7.473   3.088  -6.520  1.00 16.66           C
ATOM    677  O   PHE A  93      -8.379   2.967  -7.351  1.00 15.63           O
ATOM    678  CB  PHE A  93      -8.018   4.423  -4.475  1.00 15.03           C
ATOM    679  CG  PHE A  93      -8.801   4.489  -3.195  1.00 17.90           C
ATOM    680  CD1 PHE A  93      -8.336   5.259  -2.142  1.00 17.98           C
ATOM    681  CD2 PHE A  93      -9.986   3.818  -3.029  1.00 29.02           C
ATOM    682  CE1 PHE A  93      -9.020   5.359  -0.979  1.00 20.05           C
ATOM    683  CE2 PHE A  93     -10.715   3.939  -1.816  1.00 31.81           C
ATOM    684  CZ  PHE A  93     -10.196   4.699  -0.793  1.00 22.18           C
ATOM    685  N   SER A  94      -6.203   3.261  -6.867  1.00 15.83           N
ATOM    686  CA  SER A  94      -5.810   3.313  -8.292  1.00 17.43           C
ATOM    687  C   SER A  94      -6.056   1.963  -8.994  1.00 16.09           C
ATOM    688  O   SER A  94      -6.591   1.919 -10.145  1.00 15.29           O
ATOM    689  CB  SER A  94      -4.367   3.737  -8.454  1.00 19.69           C
ATOM    690  OG  SER A  94      -4.233   5.086  -7.996  1.00 18.60           O
ATOM    691  N   LEU A  95      -5.680   0.875  -8.324  1.00 14.79           N
ATOM    692  CA  LEU A  95      -5.935  -0.473  -8.847  1.00 14.61           C
ATOM    693  C   LEU A  95      -7.412  -0.757  -9.049  1.00 15.61           C
ATOM    694  O   LEU A  95      -7.807  -1.387 -10.073  1.00 17.29           O
ATOM    695  CB  LEU A  95      -5.316  -1.551  -7.982  1.00 14.97           C
ATOM    696  CG  LEU A  95      -3.810  -1.491  -7.831  1.00 17.70           C
ATOM    697  CD1 LEU A  95      -3.356  -2.371  -6.645  1.00 16.91           C
ATOM    698  CD2 LEU A  95      -3.165  -1.931  -9.146  1.00 13.19           C
ATOM    699  N   LEU A  96      -8.234  -0.344  -8.087  1.00 15.60           N
ATOM    700  CA  LEU A  96      -9.678  -0.529  -8.181  1.00 15.99           C
ATOM    701  C   LEU A  96     -10.244   0.272  -9.368  1.00 14.52           C
ATOM    702  O   LEU A  96     -11.079  -0.224 -10.146  1.00 16.24           O
ATOM    703  CB  LEU A  96     -10.362  -0.143  -6.865  1.00 18.18           C
ATOM    704  CG  LEU A  96     -11.875  -0.349  -6.861  1.00 22.21           C
ATOM    705  CD1 LEU A  96     -12.294  -1.766  -7.275  1.00 28.39           C
ATOM    706  CD2 LEU A  96     -12.478   0.041  -5.494  1.00 26.57           C
ATOM    707  N   ALA A  97      -9.760   1.491  -9.530  1.00 15.60           N
ATOM    708  CA  ALA A  97     -10.192   2.354 -10.657  1.00 16.14           C
ATOM    709  C   ALA A  97      -9.835   1.769 -12.024  1.00 15.04           C
ATOM    710  O   ALA A  97     -10.653   1.816 -12.967  1.00 16.68           O
ATOM    711  CB  ALA A  97      -9.613   3.742 -10.515  1.00 17.44           C
ATOM    712  N   ILE A  98      -8.636   1.209 -12.133  1.00 15.37           N
ATOM    713  CA  ILE A  98      -8.173   0.580 -13.373  1.00 15.10           C
ATOM    714  C   ILE A  98      -9.084  -0.581 -13.720  1.00 14.65           C
ATOM    715  O   ILE A  98      -9.522  -0.714 -14.869  1.00 16.50           O
ATOM    716  CB  ILE A  98      -6.701   0.119 -13.243  1.00 15.54           C
ATOM    717  CG1 ILE A  98      -5.788   1.373 -13.204  1.00 13.94           C
ATOM    718  CG2 ILE A  98      -6.310  -0.756 -14.383  1.00 18.66           C
ATOM    719  CD1 ILE A  98      -4.310   1.128 -12.701  1.00 15.95           C
ATOM    720  N   ALA A  99      -9.440  -1.385 -12.728  1.00 15.11           N
ATOM    721  CA  ALA A  99     -10.294  -2.527 -12.981  1.00 17.59           C
ATOM    722  C   ALA A  99     -11.661  -2.096 -13.468  1.00 17.22           C
ATOM    723  O   ALA A  99     -12.193  -2.622 -14.448  1.00 16.01           O
ATOM    724  CB  ALA A  99     -10.401  -3.409 -11.771  1.00 17.47           C
ATOM    725  N   ILE A 100     -12.284  -1.168 -12.747  1.00 17.41           N
ATOM    726  CA  ILE A 100     -13.552  -0.624 -13.164  1.00 15.94           C
ATOM    727  C   ILE A 100     -13.540   0.008 -14.567  1.00 17.22           C
ATOM    728  O   ILE A 100     -14.450  -0.208 -15.377  1.00 16.82           O
ATOM    729  CB  ILE A 100     -14.075   0.368 -12.110  1.00 18.00           C
ATOM    730  CG1 ILE A 100     -14.416  -0.380 -10.811  1.00 21.38           C
ATOM    731  CG2 ILE A 100     -15.339   1.068 -12.632  1.00 20.15           C
ATOM    732  CD1 ILE A 100     -14.564   0.536  -9.569  1.00 25.18           C
ATOM    733  N   ASP A 101     -12.513   0.797 -14.821  1.00 17.89           N
ATOM    734  CA  ASP A 101     -12.255   1.398 -16.132  1.00 17.17           C
ATOM    735  C   ASP A 101     -12.283   0.365 -17.273  1.00 17.27           C
ATOM    736  O   ASP A 101     -12.990   0.572 -18.284  1.00 17.25           O
ATOM    737  CB  ASP A 101     -10.936   2.124 -16.099  1.00 14.13           C
ATOM    738  CG  ASP A 101     -10.551   2.679 -17.436  1.00 19.06           C
ATOM    739  OD1 ASP A 101     -11.046   3.772 -17.747  1.00 21.70           O
ATOM    740  OD2 ASP A 101      -9.763   2.024 -18.180  1.00 21.60           O
ATOM    741  N   ARG A 102     -11.493  -0.700 -17.114  1.00 18.50           N
ATOM    742  CA  ARG A 102     -11.472  -1.800 -18.081  1.00 17.54           C
ATOM    743  C   ARG A 102     -12.807  -2.564 -18.207  1.00 20.07           C
ATOM    744  O   ARG A 102     -13.140  -3.042 -19.306  1.00 18.25           O
ATOM    745  CB  ARG A 102     -10.290  -2.725 -17.785  1.00 19.06           C
ATOM    746  CG  ARG A 102      -8.909  -2.068 -18.004  1.00 23.48           C
ATOM    747  CD  ARG A 102      -8.699  -1.618 -19.456  1.00 23.63           C
ATOM    748  NE  ARG A 102      -9.265  -0.285 -19.741  1.00 23.92           N
ATOM    749  CZ  ARG A 102      -9.565   0.180 -20.953  1.00 22.90           C
ATOM    750  NH1 ARG A 102      -9.387  -0.565 -22.018  1.00 24.08           N
ATOM    751  NH2 ARG A 102     -10.043   1.417 -21.116  1.00 23.38           N
ATOM    752  N   TYR A 103     -13.578  -2.654 -17.120  1.00 18.63           N
ATOM    753  CA  TYR A 103     -14.920  -3.265 -17.153  1.00 20.86           C
ATOM    754  C   TYR A 103     -15.905  -2.393 -17.941  1.00 21.01           C
ATOM    755  O   TYR A 103     -16.682  -2.908 -18.780  1.00 21.65           O
ATOM    756  CB  TYR A 103     -15.418  -3.534 -15.725  1.00 21.99           C
ATOM    757  CG  TYR A 103     -16.812  -4.114 -15.661  1.00 24.50           C
ATOM    758  CD1 TYR A 103     -17.052  -5.424 -16.046  1.00 33.08           C
ATOM    759  CD2 TYR A 103     -17.895  -3.330 -15.300  1.00 33.10           C
ATOM    760  CE1 TYR A 103     -18.311  -5.958 -16.016  1.00 38.60           C
ATOM    761  CE2 TYR A 103     -19.168  -3.853 -15.265  1.00 32.22           C
ATOM    762  CZ  TYR A 103     -19.369  -5.175 -15.615  1.00 40.37           C
ATOM    763  OH  TYR A 103     -20.625  -5.725 -15.602  1.00 50.38           O
ATOM    764  N   ILE A 104     -15.865  -1.083 -17.711  1.00 19.09           N
ATOM    765  CA  ILE A 104     -16.706  -0.159 -18.512  1.00 21.17           C
ATOM    766  C   ILE A 104     -16.337  -0.296 -20.011  1.00 19.71           C
ATOM    767  O   ILE A 104     -17.224  -0.394 -20.869  1.00 22.80           O
ATOM    768  CB  ILE A 104     -16.577   1.301 -18.030  1.00 20.28           C
ATOM    769  CG1 ILE A 104     -17.097   1.441 -16.592  1.00 26.18           C
ATOM    770  CG2 ILE A 104     -17.333   2.294 -18.987  1.00 19.17           C
ATOM    771  CD1 ILE A 104     -16.657   2.710 -15.923  1.00 27.26           C
ATOM    772  N   ALA A 105     -15.037  -0.285 -20.304  1.00 20.17           N
ATOM    773  CA  ALA A 105     -14.520  -0.402 -21.668  1.00 20.16           C
ATOM    774  C   ALA A 105     -14.990  -1.647 -22.395  1.00 21.52           C
ATOM    775  O   ALA A 105     -15.261  -1.560 -23.589  1.00 23.34           O
ATOM    776  CB  ALA A 105     -12.981  -0.331 -21.719  1.00 20.76           C
ATOM    777  N   ILE A 106     -15.076  -2.794 -21.711  1.00 19.09           N
ATOM    778  CA  ILE A 106     -15.536  -4.022 -22.361  1.00 23.02           C
ATOM    779  C   ILE A 106     -17.051  -4.150 -22.394  1.00 24.54           C
ATOM    780  O   ILE A 106     -17.599  -4.768 -23.302  1.00 27.40           O
ATOM    781  CB  ILE A 106     -14.909  -5.302 -21.745  1.00 23.53           C
ATOM    782  CG1 ILE A 106     -14.917  -6.452 -22.773  1.00 26.06           C
ATOM    783  CG2 ILE A 106     -15.551  -5.684 -20.412  1.00 25.80           C
ATOM    784  CD1 ILE A 106     -13.937  -7.515 -22.470  1.00 36.68           C
ATOM    785  N   ARG A 107     -17.732  -3.572 -21.410  1.00 24.18           N
ATOM    786  CA  ARG A 107     -19.183  -3.684 -21.336  1.00 27.78           C
ATOM    787  C   ARG A 107     -19.966  -2.709 -22.205  1.00 28.22           C
ATOM    788  O   ARG A 107     -20.966  -3.095 -22.806  1.00 28.40           O
ATOM    789  CB  ARG A 107     -19.672  -3.549 -19.898  1.00 31.86           C
ATOM    790  CG  ARG A 107     -19.562  -4.829 -19.104  1.00 44.21           C
ATOM    791  CD  ARG A 107     -20.392  -5.965 -19.724  1.00 52.73           C
ATOM    792  NE  ARG A 107     -21.728  -6.092 -19.145  1.00 64.56           N
ATOM    793  CZ  ARG A 107     -22.162  -7.134 -18.432  1.00 71.93           C
ATOM    794  NH1 ARG A 107     -21.366  -8.174 -18.178  1.00 73.88           N
ATOM    795  NH2 ARG A 107     -23.409  -7.138 -17.964  1.00 76.83           N
ATOM    796  N   ILE A 108     -19.534  -1.452 -22.240  1.00 25.42           N
ATOM    797  CA  ILE A 108     -20.220  -0.413 -23.018  1.00 25.41           C
ATOM    798  C   ILE A 108     -19.199   0.421 -23.821  1.00 26.84           C
ATOM    799  O   ILE A 108     -19.041   1.619 -23.581  1.00 23.96           O
ATOM    800  CB  ILE A 108     -21.080   0.495 -22.110  1.00 26.97           C
ATOM    801  CG1 ILE A 108     -20.345   0.869 -20.828  1.00 27.08           C
ATOM    802  CG2 ILE A 108     -22.422  -0.182 -21.751  1.00 36.03           C
ATOM    803  CD1 ILE A 108     -21.089   1.958 -20.008  1.00 30.34           C
ATOM    804  N   PRO A 109     -18.483  -0.218 -24.775  1.00 33.61           N
ATOM    805  CA  PRO A 109     -17.421   0.489 -25.510  1.00 32.60           C
ATOM    806  C   PRO A 109     -17.873   1.766 -26.275  1.00 34.59           C
ATOM    807  O   PRO A 109     -17.111   2.738 -26.348  1.00 34.47           O
ATOM    808  CB  PRO A 109     -16.883  -0.590 -26.483  1.00 36.60           C
ATOM    809  CG  PRO A 109     -17.982  -1.640 -26.555  1.00 39.30           C
ATOM    810  CD  PRO A 109     -18.589  -1.632 -25.185  1.00 38.18           C
ATOM    811  N   LEU A 110     -19.104   1.779 -26.796  1.00 35.93           N
ATOM    812  CA  LEU A 110     -19.633   2.955 -27.491  1.00 39.74           C
ATOM    813  C   LEU A 110     -19.978   4.113 -26.546  1.00 37.03           C
ATOM    814  O   LEU A 110     -20.144   5.246 -26.984  1.00 41.06           O
ATOM    815  CB  LEU A 110     -20.874   2.579 -28.322  1.00 44.14           C
ATOM    816  CG  LEU A 110     -20.710   1.409 -29.305  1.00 54.11           C
ATOM    817  CD1 LEU A 110     -22.008   1.174 -30.089  1.00 57.67           C
ATOM    818  CD2 LEU A 110     -19.536   1.633 -30.257  1.00 56.47           C
ATOM    819  N   ARG A 111     -20.078   3.826 -25.256  1.00 34.41           N
ATOM    820  CA  ARG A 111     -20.366   4.848 -24.260  1.00 34.31           C
ATOM    821  C   ARG A 111     -19.133   5.257 -23.442  1.00 30.82           C
ATOM    822  O   ARG A 111     -19.179   6.239 -22.711  1.00 27.56           O
ATOM    823  CB  ARG A 111     -21.484   4.359 -23.330  1.00 36.83           C
ATOM    824  CG  ARG A 111     -22.815   4.218 -24.073  1.00 51.28           C
ATOM    825  CD  ARG A 111     -24.032   4.372 -23.172  1.00 64.79           C
ATOM    826  NE  ARG A 111     -24.490   3.087 -22.645  1.00 76.67           N
ATOM    827  CZ  ARG A 111     -25.217   2.198 -23.323  1.00 86.30           C
ATOM    828  NH1 ARG A 111     -25.587   2.431 -24.581  1.00 92.07           N
ATOM    829  NH2 ARG A 111     -25.577   1.061 -22.737  1.00 93.77           N
ATOM    830  N   TYR A 112     -18.043   4.514 -23.596  1.00 28.09           N
ATOM    831  CA  TYR A 112     -16.873   4.656 -22.730  1.00 28.58           C
ATOM    832  C   TYR A 112     -16.282   6.069 -22.806  1.00 28.56           C
ATOM    833  O   TYR A 112     -16.075   6.721 -21.758  1.00 29.13           O
ATOM    834  CB  TYR A 112     -15.808   3.602 -23.072  1.00 27.75           C
ATOM    835  CG  TYR A 112     -14.515   3.790 -22.311  1.00 27.35           C
ATOM    836  CD1 TYR A 112     -14.341   3.232 -21.064  1.00 24.64           C
ATOM    837  CD2 TYR A 112     -13.487   4.567 -22.823  1.00 24.22           C
ATOM    838  CE1 TYR A 112     -13.167   3.418 -20.364  1.00 22.56           C
ATOM    839  CE2 TYR A 112     -12.299   4.756 -22.137  1.00 31.27           C
ATOM    840  CZ  TYR A 112     -12.139   4.185 -20.902  1.00 28.99           C
ATOM    841  OH  TYR A 112     -10.963   4.370 -20.199  1.00 26.35           O
ATOM    842  N   ASN A 113     -16.043   6.564 -24.018  1.00 30.15           N
ATOM    843  CA  ASN A 113     -15.381   7.861 -24.167  1.00 33.91           C
ATOM    844  C   ASN A 113     -16.257   9.025 -23.675  1.00 33.28           C
ATOM    845  O   ASN A 113     -15.738  10.043 -23.274  1.00 37.31           O
ATOM    846  CB  ASN A 113     -14.939   8.116 -25.612  1.00 39.73           C
ATOM    847  CG  ASN A 113     -13.735   7.271 -26.028  1.00 44.76           C
ATOM    848  OD1 ASN A 113     -13.693   6.938 -27.301  1.00 39.85           O
ATOM    849  ND2 ASN A 113     -12.838   6.954 -25.223  1.00 44.80           N
ATOM    850  N   GLY A 114     -17.570   8.872 -23.709  1.00 33.88           N
ATOM    851  CA  GLY A 114     -18.479   9.880 -23.150  1.00 37.18           C
ATOM    852  C   GLY A 114     -18.620   9.844 -21.625  1.00 37.47           C
ATOM    853  O   GLY A 114     -18.951  10.850 -20.992  1.00 40.16           O
ATOM    854  N   LEU A 115     -18.409   8.680 -21.031  1.00 32.66           N
ATOM    855  CA  LEU A 115     -18.584   8.511 -19.583  1.00 31.95           C
ATOM    856  C   LEU A 115     -17.278   8.704 -18.823  1.00 31.13           C
ATOM    857  O   LEU A 115     -17.221   9.408 -17.808  1.00 27.13           O
ATOM    858  CB  LEU A 115     -19.103   7.101 -19.315  1.00 33.62           C
ATOM    859  CG  LEU A 115     -19.210   6.605 -17.875  1.00 38.74           C
ATOM    860  CD1 LEU A 115     -20.115   7.512 -17.053  1.00 42.55           C
ATOM    861  CD2 LEU A 115     -19.743   5.157 -17.893  1.00 36.42           C
ATOM    862  N   VAL A 116     -16.234   8.047 -19.322  1.00 27.59           N
ATOM    863  CA  VAL A 116     -14.932   8.021 -18.683  1.00 27.02           C
ATOM    864  C   VAL A 116     -14.012   9.052 -19.335  1.00 29.34           C
ATOM    865  O   VAL A 116     -13.331   8.769 -20.339  1.00 32.59           O
ATOM    866  CB  VAL A 116     -14.318   6.618 -18.802  1.00 28.22           C
ATOM    867  CG1 VAL A 116     -13.014   6.556 -18.062  1.00 28.75           C
ATOM    868  CG2 VAL A 116     -15.291   5.558 -18.260  1.00 27.43           C
ATOM    869  N   THR A 117     -13.986  10.261 -18.777  1.00 28.59           N
ATOM    870  CA  THR A 117     -13.241  11.352 -19.394  1.00 29.52           C
ATOM    871  C   THR A 117     -12.031  11.716 -18.537  1.00 30.75           C
ATOM    872  O   THR A 117     -12.002  11.426 -17.350  1.00 26.72           O
ATOM    873  CB  THR A 117     -14.119  12.615 -19.569  1.00 31.31           C
ATOM    874  OG1 THR A 117     -14.425  13.164 -18.280  1.00 29.62           O
ATOM    875  CG2 THR A 117     -15.442  12.292 -20.343  1.00 30.86           C
ATOM    876  N   GLY A 118     -11.044  12.366 -19.155  1.00 25.80           N
ATOM    877  CA  GLY A 118      -9.862  12.838 -18.443  1.00 26.72           C
ATOM    878  C   GLY A 118     -10.211  13.693 -17.244  1.00 26.85           C
ATOM    879  O   GLY A 118      -9.651  13.533 -16.181  1.00 24.65           O
ATOM    880  N   THR A 119     -11.130  14.638 -17.430  1.00 29.37           N
ATOM    881  CA  THR A 119     -11.540  15.539 -16.353  1.00 27.92           C
ATOM    882  C   THR A 119     -12.161  14.792 -15.186  1.00 26.63           C
ATOM    883  O   THR A 119     -11.821  15.045 -14.027  1.00 28.26           O
ATOM    884  CB  THR A 119     -12.488  16.627 -16.897  1.00 32.50           C
ATOM    885  OG1 THR A 119     -11.783  17.339 -17.904  1.00 34.28           O
ATOM    886  CG2 THR A 119     -12.893  17.601 -15.804  1.00 36.70           C
ATOM    887  N   ARG A 120     -12.981  13.793 -15.487  1.00 26.35           N
ATOM    888  CA  ARG A 120     -13.607  13.005 -14.434  1.00 25.41           C
ATOM    889  C   ARG A 120     -12.592  12.154 -13.697  1.00 22.79           C
ATOM    890  O   ARG A 120     -12.614  12.132 -12.474  1.00 23.22           O
ATOM    891  CB  ARG A 120     -14.758  12.154 -14.975  1.00 25.27           C
ATOM    892  CG  ARG A 120     -15.951  12.967 -15.285  1.00 28.15           C
ATOM    893  CD  ARG A 120     -16.953  12.203 -16.097  1.00 29.02           C
ATOM    894  NE  ARG A 120     -18.065  13.067 -16.466  1.00 33.67           N
ATOM    895  CZ  ARG A 120     -19.026  12.743 -17.316  1.00 31.47           C
ATOM    896  NH1 ARG A 120     -19.991  13.617 -17.572  1.00 34.46           N
ATOM    897  NH2 ARG A 120     -19.028  11.567 -17.929  1.00 34.76           N
ATOM    898  N   ALA A 121     -11.687  11.504 -14.430  1.00 22.69           N
ATOM    899  CA  ALA A 121     -10.597  10.716 -13.852  1.00 23.47           C
ATOM    900  C   ALA A 121      -9.699  11.540 -12.915  1.00 22.30           C
ATOM    901  O   ALA A 121      -9.335  11.096 -11.825  1.00 20.50           O
ATOM    902  CB  ALA A 121      -9.778  10.077 -14.961  1.00 23.28           C
ATOM    903  N   LYS A 122      -9.336  12.757 -13.313  1.00 23.59           N
ATOM    904  CA  LYS A 122      -8.547  13.631 -12.428  1.00 23.01           C
ATOM    905  C   LYS A 122      -9.280  13.946 -11.112  1.00 23.86           C
ATOM    906  O   LYS A 122      -8.664  14.011 -10.050  1.00 20.75           O
ATOM    907  CB  LYS A 122      -8.156  14.937 -13.139  1.00 30.44           C
ATOM    908  CG  LYS A 122      -7.036  14.770 -14.134  1.00 33.73           C
ATOM    909  CD  LYS A 122      -6.781  16.043 -14.962  1.00 47.52           C
ATOM    910  CE  LYS A 122      -6.318  15.689 -16.378  1.00 55.25           C
ATOM    911  NZ  LYS A 122      -6.457  16.821 -17.337  1.00 57.16           N
ATOM    912  N   GLY A 123     -10.593  14.178 -11.190  1.00 23.19           N
ATOM    913  CA  GLY A 123     -11.396  14.408  -9.997  1.00 24.04           C
ATOM    914  C   GLY A 123     -11.417  13.189  -9.075  1.00 22.50           C
ATOM    915  O   GLY A 123     -11.221  13.300  -7.860  1.00 19.93           O
ATOM    916  N   ILE A 124     -11.613  12.013  -9.658  1.00 19.69           N
ATOM    917  CA  ILE A 124     -11.615  10.763  -8.881  1.00 20.22           C
ATOM    918  C   ILE A 124     -10.255  10.549  -8.195  1.00 18.32           C
ATOM    919  O   ILE A 124     -10.206  10.240  -7.023  1.00 18.87           O
ATOM    920  CB  ILE A 124     -11.962   9.568  -9.758  1.00 18.78           C
ATOM    921  CG1 ILE A 124     -13.427   9.664 -10.187  1.00 26.94           C
ATOM    922  CG2 ILE A 124     -11.693   8.240  -9.037  1.00 22.78           C
ATOM    923  CD1 ILE A 124     -13.700   8.960 -11.399  1.00 29.41           C
ATOM    924  N   ILE A 125      -9.163  10.724  -8.942  1.00 19.38           N
ATOM    925  CA  ILE A 125      -7.806  10.604  -8.392  1.00 18.21           C
ATOM    926  C   ILE A 125      -7.590  11.558  -7.185  1.00 20.69           C
ATOM    927  O   ILE A 125      -7.074  11.151  -6.123  1.00 16.84           O
ATOM    928  CB  ILE A 125      -6.747  10.832  -9.495  1.00 16.54           C
ATOM    929  CG1 ILE A 125      -6.803   9.664 -10.484  1.00 21.55           C
ATOM    930  CG2 ILE A 125      -5.316  11.050  -8.871  1.00 19.09           C
ATOM    931  CD1 ILE A 125      -6.018   9.897 -11.753  1.00 16.82           C
ATOM    932  N   ALA A 126      -8.027  12.816  -7.334  1.00 20.26           N
ATOM    933  CA  ALA A 126      -7.924  13.796  -6.246  1.00 21.12           C
ATOM    934  C   ALA A 126      -8.735  13.338  -5.008  1.00 21.15           C
ATOM    935  O   ALA A 126      -8.210  13.305  -3.850  1.00 20.54           O
ATOM    936  CB  ALA A 126      -8.408  15.179  -6.730  1.00 22.27           C
ATOM    937  N   ILE A 127      -9.980  12.931  -5.252  1.00 20.36           N
ATOM    938  CA  ILE A 127     -10.845  12.437  -4.174  1.00 20.57           C
ATOM    939  C   ILE A 127     -10.183  11.236  -3.481  1.00 19.95           C
ATOM    940  O   ILE A 127     -10.115  11.179  -2.256  1.00 20.52           O
ATOM    941  CB  ILE A 127     -12.271  12.066  -4.658  1.00 22.09           C
ATOM    942  CG1 ILE A 127     -13.040  13.331  -5.025  1.00 28.54           C
ATOM    943  CG2 ILE A 127     -12.988  11.305  -3.555  1.00 23.10           C
ATOM    944  CD1 ILE A 127     -14.158  13.147  -6.056  1.00 24.31           C
ATOM    945  N   CYS A 128      -9.645  10.323  -4.271  1.00 21.74           N
ATOM    946  CA  CYS A 128      -9.016   9.138  -3.737  1.00 21.16           C
ATOM    947  C   CYS A 128      -7.774   9.437  -2.878  1.00 19.42           C
ATOM    948  O   CYS A 128      -7.595   8.816  -1.839  1.00 18.60           O
ATOM    949  CB  CYS A 128      -8.713   8.157  -4.844  1.00 22.91           C
ATOM    950  SG  CYS A 128     -10.242   7.380  -5.392  1.00 24.55           S
ATOM    951  N   TRP A 129      -6.974  10.410  -3.277  1.00 16.50           N
ATOM    952  CA  TRP A 129      -5.823  10.813  -2.453  1.00 17.57           C
ATOM    953  C   TRP A 129      -6.276  11.391  -1.127  1.00 17.43           C
ATOM    954  O   TRP A 129      -5.684  11.083  -0.083  1.00 18.51           O
ATOM    955  CB  TRP A 129      -4.901  11.769  -3.182  1.00 16.86           C
ATOM    956  CG  TRP A 129      -3.891  11.075  -4.072  1.00 16.95           C
ATOM    957  CD1 TRP A 129      -3.950  10.913  -5.425  1.00 18.48           C
ATOM    958  CD2 TRP A 129      -2.703  10.416  -3.638  1.00 18.39           C
ATOM    959  NE1 TRP A 129      -2.837  10.219  -5.871  1.00 22.88           N
ATOM    960  CE2 TRP A 129      -2.062   9.895  -4.789  1.00 18.35           C
ATOM    961  CE3 TRP A 129      -2.112  10.212  -2.379  1.00 20.94           C
ATOM    962  CZ2 TRP A 129      -0.860   9.194  -4.715  1.00 21.79           C
ATOM    963  CZ3 TRP A 129      -0.928   9.520  -2.309  1.00 17.42           C
ATOM    964  CH2 TRP A 129      -0.320   9.010  -3.468  1.00 19.97           C
ATOM    965  N   VAL A 130      -7.300  12.244  -1.146  1.00 18.32           N
ATOM    966  CA  VAL A 130      -7.823  12.798   0.114  1.00 20.10           C
ATOM    967  C   VAL A 130      -8.301  11.692   1.058  1.00 20.30           C
ATOM    968  O   VAL A 130      -7.921  11.666   2.246  1.00 18.68           O
ATOM    969  CB  VAL A 130      -8.937  13.827  -0.093  1.00 23.35           C
ATOM    970  CG1 VAL A 130      -9.600  14.216   1.251  1.00 26.37           C
ATOM    971  CG2 VAL A 130      -8.431  15.073  -0.807  1.00 24.79           C
ATOM    972  N   LEU A 131      -9.121  10.790   0.530  1.00 19.49           N
ATOM    973  CA  LEU A 131      -9.578   9.619   1.287  1.00 21.11           C
ATOM    974  C   LEU A 131      -8.428   8.738   1.799  1.00 17.98           C
ATOM    975  O   LEU A 131      -8.531   8.169   2.879  1.00 22.22           O
ATOM    976  CB  LEU A 131     -10.545   8.804   0.429  1.00 21.24           C
ATOM    977  CG  LEU A 131     -11.882   9.490   0.024  1.00 24.54           C
ATOM    978  CD1 LEU A 131     -12.646   8.646  -0.919  1.00 25.33           C
ATOM    979  CD2 LEU A 131     -12.717   9.744   1.258  1.00 28.41           C
ATOM    980  N   SER A 132      -7.352   8.611   1.021  1.00 15.56           N
ATOM    981  CA  SER A 132      -6.210   7.816   1.430  1.00 15.95           C
ATOM    982  C   SER A 132      -5.508   8.447   2.629  1.00 17.00           C
ATOM    983  O   SER A 132      -5.064   7.742   3.564  1.00 15.91           O
ATOM    984  CB  SER A 132      -5.253   7.651   0.255  1.00 17.49           C
ATOM    985  OG  SER A 132      -5.855   6.905  -0.785  1.00 15.33           O
ATOM    986  N   PHE A 133      -5.422   9.777   2.629  1.00 17.59           N
ATOM    987  CA  PHE A 133      -4.890  10.477   3.798  1.00 18.61           C
ATOM    988  C   PHE A 133      -5.759  10.247   5.044  1.00 17.28           C
ATOM    989  O   PHE A 133      -5.219   9.907   6.121  1.00 18.84           O
ATOM    990  CB  PHE A 133      -4.646  11.962   3.502  1.00 18.79           C
ATOM    991  CG  PHE A 133      -3.312  12.225   2.911  1.00 19.97           C
ATOM    992  CD1 PHE A 133      -3.113  12.255   1.531  1.00 18.14           C
ATOM    993  CD2 PHE A 133      -2.205  12.443   3.731  1.00 19.17           C
ATOM    994  CE1 PHE A 133      -1.876  12.504   1.012  1.00 20.30           C
ATOM    995  CE2 PHE A 133      -0.966  12.671   3.177  1.00 23.77           C
ATOM    996  CZ  PHE A 133      -0.809  12.703   1.831  1.00 22.46           C
ATOM    997  N   ALA A 134      -7.080  10.347   4.892  1.00 19.47           N
ATOM    998  CA  ALA A 134      -8.006  10.160   6.004  1.00 24.21           C
ATOM    999  C   ALA A 134      -7.938   8.742   6.570  1.00 25.42           C
ATOM   1000  O   ALA A 134      -7.883   8.560   7.795  1.00 24.90           O
ATOM   1001  CB  ALA A 134      -9.481  10.534   5.605  1.00 26.59           C
ATOM   1002  N   ILE A 135      -7.911   7.750   5.681  1.00 23.21           N
ATOM   1003  CA  ILE A 135      -7.836   6.356   6.102  1.00 23.18           C
ATOM   1004  C   ILE A 135      -6.498   5.978   6.729  1.00 18.08           C
ATOM   1005  O   ILE A 135      -6.447   5.328   7.774  1.00 19.80           O
ATOM   1006  CB  ILE A 135      -8.154   5.376   4.894  1.00 22.23           C
ATOM   1007  CG1 ILE A 135      -9.632   5.377   4.588  1.00 28.57           C
ATOM   1008  CG2 ILE A 135      -7.644   3.941   5.203  1.00 22.11           C
ATOM   1009  CD1 ILE A 135      -9.952   5.117   3.114  1.00 29.48           C
ATOM   1010  N   GLY A 136      -5.412   6.317   6.048  1.00 16.11           N
ATOM   1011  CA  GLY A 136      -4.103   5.946   6.487  1.00 16.91           C
ATOM   1012  C   GLY A 136      -3.704   6.675   7.759  1.00 17.62           C
ATOM   1013  O   GLY A 136      -2.974   6.141   8.579  1.00 15.82           O
ATOM   1014  N   LEU A 137      -4.213   7.902   7.958  1.00 13.62           N
ATOM   1015  CA  LEU A 137      -3.841   8.652   9.180  1.00 14.26           C
ATOM   1016  C   LEU A 137      -4.940   8.644  10.232  1.00 15.11           C
ATOM   1017  O   LEU A 137      -4.869   9.363  11.205  1.00 16.03           O
ATOM   1018  CB  LEU A 137      -3.415  10.094   8.819  1.00 14.91           C
ATOM   1019  CG  LEU A 137      -2.305  10.217   7.785  1.00 11.46           C
ATOM   1020  CD1 LEU A 137      -1.957  11.691   7.498  1.00 16.18           C
ATOM   1021  CD2 LEU A 137      -1.056   9.456   8.205  1.00 14.65           C
ATOM   1022  N   THR A 138      -5.922   7.754  10.079  1.00 24.59           N
ATOM   1023  CA  THR A 138      -6.905   7.502  11.157  1.00 22.17           C
ATOM   1024  C   THR A 138      -6.317   7.382  12.565  1.00 19.79           C
ATOM   1025  O   THR A 138      -6.792   8.043  13.501  1.00 19.88           O
ATOM   1026  CB  THR A 138      -7.827   6.333  10.802  1.00 20.19           C
ATOM   1027  OG1 THR A 138      -8.745   6.794   9.818  1.00 26.62           O
ATOM   1028  CG2 THR A 138      -8.580   5.821  12.051  1.00 22.60           C
ATOM   1029  N   PRO A 139      -5.211   6.669  12.720  1.00 18.20           N
ATOM   1030  CA  PRO A 139      -4.636   6.668  14.062  1.00 21.07           C
ATOM   1031  C   PRO A 139      -4.279   7.985  14.695  1.00 21.83           C
ATOM   1032  O   PRO A 139      -4.362   8.116  15.930  1.00 20.46           O
ATOM   1033  CB  PRO A 139      -3.421   5.687  13.916  1.00 18.08           C
ATOM   1034  CG  PRO A 139      -3.769   4.851  12.826  1.00 17.93           C
ATOM   1035  CD  PRO A 139      -4.507   5.713  11.849  1.00 17.40           C
ATOM   1036  N   MET A 140      -3.941   9.006  13.895  0.50 19.59           N
ATOM   1037  CA  MET A 140      -3.605  10.317  14.417  0.50 21.79           C
ATOM   1038  C   MET A 140      -4.882  11.084  14.831  0.50 22.98           C
ATOM   1039  O   MET A 140      -4.794  12.168  15.314  0.50 23.71           O
ATOM   1040  CB  MET A 140      -2.877  11.159  13.358  0.50 22.23           C
ATOM   1041  CG  MET A 140      -1.576  10.557  12.837  0.50 21.78           C
ATOM   1042  SD  MET A 140      -0.811  11.707  11.654  0.50 23.95           S
ATOM   1043  CE  MET A 140      -0.199  12.998  12.758  0.50 29.11           C
ATOM   1044  N   LEU A 141      -6.055  10.519  14.549  1.00 25.31           N
ATOM   1045  CA  LEU A 141      -7.335  11.138  15.017  1.00 28.17           C
ATOM   1046  C   LEU A 141      -7.734  10.577  16.400  1.00 30.13           C
ATOM   1047  O   LEU A 141      -8.733  11.031  17.007  1.00 30.38           O
ATOM   1048  CB  LEU A 141      -8.476  10.863  14.027  1.00 24.92           C
ATOM   1049  CG  LEU A 141      -8.299  11.426  12.610  1.00 29.31           C
ATOM   1050  CD1 LEU A 141      -9.589  11.311  11.774  1.00 35.07           C
ATOM   1051  CD2 LEU A 141      -7.881  12.818  12.639  1.00 31.07           C
ATOM   1052  N   GLY A 142      -6.967   9.605  16.879  1.00 25.59           N
ATOM   1053  CA  GLY A 142      -7.076   9.148  18.275  1.00 27.94           C
ATOM   1054  C   GLY A 142      -7.159   7.648  18.469  1.00 24.59           C
ATOM   1055  O   GLY A 142      -7.158   7.181  19.604  1.00 25.93           O
ATOM   1056  N   TRP A 143      -7.146   6.880  17.385  1.00 22.47           N
ATOM   1057  CA  TRP A 143      -7.125   5.476  17.457  1.00 19.07           C
ATOM   1058  C   TRP A 143      -5.655   5.057  17.499  1.00 20.20           C
ATOM   1059  O   TRP A 143      -5.130   4.556  16.501  1.00 18.34           O
ATOM   1060  CB  TRP A 143      -7.814   4.803  16.275  1.00 17.32           C
ATOM   1061  CG  TRP A 143      -8.166   3.378  16.422  1.00 19.29           C
ATOM   1062  CD1 TRP A 143      -7.778   2.492  17.409  1.00 17.75           C
ATOM   1063  CD2 TRP A 143      -8.960   2.619  15.523  1.00 17.59           C
ATOM   1064  NE1 TRP A 143      -8.316   1.293  17.185  1.00 20.21           N
ATOM   1065  CE2 TRP A 143      -9.037   1.330  16.025  1.00 16.79           C
ATOM   1066  CE3 TRP A 143      -9.628   2.925  14.330  1.00 21.85           C
ATOM   1067  CZ2 TRP A 143      -9.752   0.327  15.393  1.00 20.20           C
ATOM   1068  CZ3 TRP A 143     -10.317   1.938  13.717  1.00 20.11           C
ATOM   1069  CH2 TRP A 143     -10.392   0.664  14.233  1.00 16.49           C
ATOM   1070  N   ASN A 144      -5.066   5.229  18.667  1.00 19.24           N
ATOM   1071  CA  ASN A 144      -3.648   4.986  18.876  1.00 19.81           C
ATOM   1072  C   ASN A 144      -3.367   4.577  20.315  1.00 26.34           C
ATOM   1073  O   ASN A 144      -4.242   4.682  21.190  1.00 26.14           O
ATOM   1074  CB  ASN A 144      -2.850   6.234  18.468  1.00 20.17           C
ATOM   1075  CG  ASN A 144      -3.150   7.451  19.336  1.00 21.81           C
ATOM   1076  OD1 ASN A 144      -2.885   7.420  20.521  1.00 23.89           O
ATOM   1077  ND2 ASN A 144      -3.650   8.542  18.739  1.00 21.00           N
ATOM   1078  N   ASN A 145      -2.131   4.149  20.561  1.00 21.71           N
ATOM   1079  CA  ASN A 145      -1.700   3.712  21.866  1.00 25.94           C
ATOM   1080  C   ASN A 145      -0.923   4.802  22.623  1.00 27.22           C
ATOM   1081  O   ASN A 145      -0.258   4.509  23.613  1.00 28.38           O
ATOM   1082  CB  ASN A 145      -0.841   2.434  21.732  1.00 24.31           C
ATOM   1083  CG  ASN A 145      -1.602   1.224  21.174  1.00 35.82           C
ATOM   1084  OD1 ASN A 145      -2.815   1.093  21.328  1.00 34.50           O
ATOM   1085  ND2 ASN A 145      -0.853   0.305  20.533  1.00 41.65           N
ATOM   1086  N   CYS A 146      -1.012   6.058  22.196  1.00 27.62           N
ATOM   1087  CA  CYS A 146      -0.235   7.135  22.851  1.00 30.99           C
ATOM   1088  C   CYS A 146      -0.692   7.384  24.280  1.00 33.72           C
ATOM   1089  O   CYS A 146       0.069   7.895  25.098  1.00 34.96           O
ATOM   1090  CB  CYS A 146      -0.317   8.444  22.083  1.00 32.46           C
ATOM   1091  SG  CYS A 146       0.456   8.343  20.403  1.00 36.20           S
ATOM   1092  N   GLY A 147      -1.945   7.037  24.563  1.00 33.72           N
ATOM   1093  CA  GLY A 147      -2.514   7.144  25.896  1.00 34.88           C
ATOM   1094  C   GLY A 147      -2.043   6.050  26.839  1.00 37.29           C
ATOM   1095  O   GLY A 147      -2.182   6.198  28.044  1.00 35.57           O
ATOM   1096  N   GLN A 148      -1.479   4.966  26.291  1.00 33.67           N
ATOM   1097  CA  GLN A 148      -0.970   3.850  27.077  1.00 38.22           C
ATOM   1098  C   GLN A 148       0.511   3.564  26.754  1.00 38.02           C
ATOM   1099  O   GLN A 148       0.855   2.497  26.238  1.00 38.28           O
ATOM   1100  CB  GLN A 148      -1.836   2.607  26.851  1.00 43.24           C
ATOM   1101  CG  GLN A 148      -2.114   2.183  25.382  1.00 49.93           C
ATOM   1102  CD  GLN A 148      -2.950   0.902  25.288  1.00 47.97           C
ATOM   1103  OE1 GLN A 148      -3.207   0.238  26.288  1.00  0.00           O
ATOM   1104  NE2 GLN A 148      -3.400   0.525  24.098  1.00  0.00           N
ATOM   1105  N   PRO A 149       1.396   4.521  27.076  1.00 36.94           N
ATOM   1106  CA  PRO A 149       2.809   4.404  26.705  1.00 36.95           C
ATOM   1107  C   PRO A 149       3.512   3.286  27.463  1.00 37.85           C
ATOM   1108  O   PRO A 149       3.118   2.976  28.581  1.00 39.30           O
ATOM   1109  CB  PRO A 149       3.396   5.757  27.141  1.00 38.62           C
ATOM   1110  CG  PRO A 149       2.499   6.226  28.235  1.00 41.44           C
ATOM   1111  CD  PRO A 149       1.128   5.769  27.822  1.00 37.65           C
ATOM   1112  N   LYS A 150       4.524   2.688  26.831  1.00 37.15           N
ATOM   1113  CA  LYS A 150       5.350   1.645  27.427  1.00 40.57           C
ATOM   1114  C   LYS A 150       6.382   2.352  28.286  1.00 42.39           C
ATOM   1115  O   LYS A 150       7.478   2.667  27.827  1.00 40.96           O
ATOM   1116  CB  LYS A 150       6.051   0.809  26.337  1.00 41.64           C
ATOM   1117  CG  LYS A 150       5.149  -0.133  25.496  1.00 44.27           C
ATOM   1118  CD  LYS A 150       4.692  -1.339  26.291  1.00 53.17           C
ATOM   1119  CE  LYS A 150       4.637  -2.629  25.450  1.00 61.10           C
ATOM   1120  NZ  LYS A 150       3.988  -2.469  24.125  1.00 52.19           N
ATOM   1121  N   GLU A 151       6.024   2.601  29.542  1.00 45.48           N
ATOM   1122  CA  GLU A 151       6.830   3.455  30.414  1.00 50.52           C
ATOM   1123  C   GLU A 151       8.216   2.869  30.709  1.00 51.12           C
ATOM   1124  O   GLU A 151       9.190   3.607  30.855  1.00 54.55           O
ATOM   1125  CB  GLU A 151       6.062   3.756  31.704  1.00 54.05           C
ATOM   1126  CG  GLU A 151       6.268   5.165  32.218  1.00 63.65           C
ATOM   1127  CD  GLU A 151       5.713   6.211  31.274  1.00 66.06           C
ATOM   1128  OE1 GLU A 151       6.524   6.951  30.667  1.00 70.61           O
ATOM   1129  OE2 GLU A 151       4.471   6.274  31.130  1.00 64.53           O
ATOM   1130  N   GLY A 152       8.300   1.544  30.779  1.00 52.04           N
ATOM   1131  CA  GLY A 152       9.571   0.848  30.944  1.00 55.52           C
ATOM   1132  C   GLY A 152      10.553   1.101  29.810  1.00 51.70           C
ATOM   1133  O   GLY A 152      11.695   1.509  30.050  1.00 52.40           O
ATOM   1134  N   LYS A 153      10.124   0.825  28.582  1.00 49.89           N
ATOM   1135  CA  LYS A 153      10.919   1.145  27.391  1.00 49.30           C
ATOM   1136  C   LYS A 153      11.306   2.607  27.357  1.00 47.51           C
ATOM   1137  O   LYS A 153      12.456   2.944  27.106  1.00 49.47           O
ATOM   1138  CB  LYS A 153      10.129   0.890  26.107  1.00 46.32           C
ATOM   1139  CG  LYS A 153      10.250  -0.467  25.503  1.00 51.54           C
ATOM   1140  CD  LYS A 153       9.648  -0.428  24.113  1.00 49.18           C
ATOM   1141  CE  LYS A 153       9.355  -1.801  23.564  1.00 53.37           C
ATOM   1142  NZ  LYS A 153       8.149  -2.395  24.174  1.00 62.56           N
ATOM   1143  N   ASN A 154      10.317   3.468  27.570  1.00 45.82           N
ATOM   1144  CA  ASN A 154      10.498   4.892  27.411  1.00 44.13           C
ATOM   1145  C   ASN A 154      11.551   5.436  28.413  1.00 46.67           C
ATOM   1146  O   ASN A 154      12.431   6.213  28.019  1.00 43.90           O
ATOM   1147  CB  ASN A 154       9.130   5.625  27.466  1.00 44.94           C
ATOM   1148  CG  ASN A 154       8.140   5.222  26.303  1.00 47.32           C
ATOM   1149  OD1 ASN A 154       8.441   4.414  25.394  1.00 38.53           O
ATOM   1150  ND2 ASN A 154       6.930   5.786  26.363  1.00 46.05           N
ATOM   1151  N   HIS A 155      11.523   4.979  29.676  1.00 47.10           N
ATOM   1152  CA  HIS A 155      12.546   5.359  30.659  1.00 52.31           C
ATOM   1153  C   HIS A 155      13.906   4.727  30.383  1.00 53.94           C
ATOM   1154  O   HIS A 155      14.937   5.379  30.581  1.00 56.07           O
ATOM   1155  CB  HIS A 155      12.122   5.020  32.100  1.00 55.84           C
ATOM   1156  CG  HIS A 155      10.892   5.738  32.555  1.00 58.25           C
ATOM   1157  ND1 HIS A 155       9.993   5.441  33.520  1.00 68.59           N
ATOM   1158  CD2 HIS A 155      10.474   6.924  31.994  1.00 69.62           C
ATOM   1159  CE1 HIS A 155       9.052   6.443  33.520  1.00 71.78           C
ATOM   1160  NE2 HIS A 155       9.363   7.322  32.585  1.00 73.98           N
ATOM   1161  N   SER A 156      13.923   3.464  29.954  1.00 54.78           N
ATOM   1162  CA  SER A 156      15.194   2.780  29.682  1.00 59.38           C
ATOM   1163  C   SER A 156      15.930   3.478  28.554  1.00 58.82           C
ATOM   1164  O   SER A 156      17.149   3.638  28.602  1.00 61.98           O
ATOM   1165  CB  SER A 156      14.995   1.295  29.360  1.00 59.26           C
ATOM   1166  OG  SER A 156      14.206   1.110  28.201  1.00 64.30           O
ATOM   1167  N   GLN A 157      15.159   3.923  27.569  1.00 57.65           N
ATOM   1168  CA  GLN A 157      15.651   4.655  26.408  1.00 56.84           C
ATOM   1169  C   GLN A 157      15.973   6.125  26.695  1.00 55.36           C
ATOM   1170  O   GLN A 157      16.563   6.791  25.859  1.00 57.40           O
ATOM   1171  CB  GLN A 157      14.582   4.611  25.325  1.00 53.70           C
ATOM   1172  CG  GLN A 157      15.074   4.847  23.915  1.00 60.23           C
ATOM   1173  CD  GLN A 157      15.242   3.552  23.160  1.00 66.92           C
ATOM   1174  OE1 GLN A 157      16.490   3.117  22.994  1.00 73.05           O
ATOM   1175  NE2 GLN A 157      14.259   2.938  22.744  1.00 68.79           N
ATOM   1176  N   GLY A 158      15.543   6.641  27.845  1.00 53.63           N
ATOM   1177  CA  GLY A 158      15.765   8.037  28.206  1.00 53.21           C
ATOM   1178  C   GLY A 158      14.853   9.065  27.546  1.00 49.49           C
ATOM   1179  O   GLY A 158      15.238  10.215  27.407  1.00 50.16           O
ATOM   1180  N   CYS A 159      13.636   8.692  27.161  1.00 45.99           N
ATOM   1181  CA  CYS A 159      12.766   9.646  26.462  1.00 44.78           C
ATOM   1182  C   CYS A 159      12.218  10.740  27.387  1.00 46.99           C
ATOM   1183  O   CYS A 159      12.087  10.535  28.584  1.00 47.44           O
ATOM   1184  CB  CYS A 159      11.622   8.929  25.753  1.00 46.07           C
ATOM   1185  SG  CYS A 159      12.149   7.667  24.546  1.00 41.42           S
ATOM   1186  N   GLY A 160      11.906  11.901  26.809  1.00 46.72           N
ATOM   1187  CA  GLY A 160      11.368  13.038  27.556  1.00 50.47           C
ATOM   1188  C   GLY A 160       9.849  13.032  27.676  1.00 51.18           C
ATOM   1189  O   GLY A 160       9.191  12.024  27.378  1.00 47.15           O
ATOM   1190  N   GLU A 161       9.297  14.171  28.109  1.00 53.55           N
ATOM   1191  CA  GLU A 161       7.855  14.311  28.339  1.00 53.42           C
ATOM   1192  C   GLU A 161       7.065  14.356  27.033  1.00 51.03           C
ATOM   1193  O   GLU A 161       7.421  15.080  26.109  1.00 50.32           O
ATOM   1194  CB  GLU A 161       7.577  15.568  29.178  1.00 58.20           C
ATOM   1195  CG  GLU A 161       8.416  15.727  30.472  1.00  0.00           C
ATOM   1196  CD  GLU A 161       9.809  16.345  30.302  1.00  0.00           C
ATOM   1197  OE1 GLU A 161      10.161  16.724  29.163  1.00  0.00           O
ATOM   1198  OE2 GLU A 161      10.520  16.418  31.325  1.00  0.00           O
ATOM   1199  N   GLY A 162       5.994  13.565  26.952  1.00 40.80           N
ATOM   1200  CA  GLY A 162       5.187  13.435  25.724  1.00 39.79           C
ATOM   1201  C   GLY A 162       5.827  12.504  24.702  1.00 38.24           C
ATOM   1202  O   GLY A 162       5.218  12.163  23.655  1.00 40.13           O
ATOM   1203  N   GLN A 163       7.039  12.051  25.012  1.00 35.72           N
ATOM   1204  CA  GLN A 163       7.775  11.189  24.091  1.00 30.51           C
ATOM   1205  C   GLN A 163       7.615   9.713  24.386  1.00 30.20           C
ATOM   1206  O   GLN A 163       7.395   9.319  25.536  1.00 31.08           O
ATOM   1207  CB  GLN A 163       9.243  11.509  24.105  1.00 30.01           C
ATOM   1208  CG  GLN A 163       9.594  12.907  23.671  1.00 33.24           C
ATOM   1209  CD  GLN A 163      11.067  13.019  23.366  1.00 36.41           C
ATOM   1210  OE1 GLN A 163      11.899  12.442  24.066  1.00 44.13           O
ATOM   1211  NE2 GLN A 163      11.404  13.785  22.331  1.00 44.58           N
ATOM   1212  N   VAL A 164       7.719   8.913  23.321  1.00 25.51           N
ATOM   1213  CA  VAL A 164       7.758   7.453  23.414  1.00 25.02           C
ATOM   1214  C   VAL A 164       8.947   6.912  22.610  1.00 25.80           C
ATOM   1215  O   VAL A 164       9.487   7.638  21.770  1.00 22.93           O
ATOM   1216  CB  VAL A 164       6.432   6.825  22.910  1.00 23.05           C
ATOM   1217  CG1 VAL A 164       5.264   7.296  23.753  1.00 28.29           C
ATOM   1218  CG2 VAL A 164       6.189   7.152  21.422  1.00 25.98           C
ATOM   1219  N   ALA A 165       9.395   5.683  22.899  1.00 24.30           N
ATOM   1220  CA  ALA A 165      10.306   5.003  21.994  1.00 26.29           C
ATOM   1221  C   ALA A 165       9.467   4.681  20.755  1.00 23.37           C
ATOM   1222  O   ALA A 165       8.492   3.971  20.857  1.00 23.83           O
ATOM   1223  CB  ALA A 165      10.895   3.743  22.602  1.00 26.78           C
ATOM   1224  N   CYS A 166       9.856   5.216  19.600  1.00 22.28           N
ATOM   1225  CA  CYS A 166       9.019   5.149  18.408  1.00 22.76           C
ATOM   1226  C   CYS A 166       9.170   3.791  17.693  1.00 24.83           C
ATOM   1227  O   CYS A 166      10.097   3.593  16.903  1.00 26.45           O
ATOM   1228  CB  CYS A 166       9.363   6.284  17.443  1.00 22.40           C
ATOM   1229  SG  CYS A 166       8.190   6.364  16.067  1.00 28.90           S
ATOM   1230  N   LEU A 167       8.258   2.881  18.018  1.00 20.41           N
ATOM   1231  CA  LEU A 167       8.244   1.517  17.502  1.00 22.70           C
ATOM   1232  C   LEU A 167       6.838   1.265  17.027  1.00 18.42           C
ATOM   1233  O   LEU A 167       5.876   1.564  17.749  1.00 20.93           O
ATOM   1234  CB  LEU A 167       8.620   0.529  18.600  1.00 21.54           C
ATOM   1235  CG  LEU A 167      10.081   0.676  19.041  1.00 26.65           C
ATOM   1236  CD1 LEU A 167      10.386  -0.099  20.322  1.00 34.75           C
ATOM   1237  CD2 LEU A 167      10.982   0.256  17.909  1.00 30.11           C
ATOM   1238  N   PHE A 168       6.715   0.745  15.812  1.00 17.62           N
ATOM   1239  CA  PHE A 168       5.416   0.588  15.168  1.00 18.45           C
ATOM   1240  C   PHE A 168       4.342  -0.040  16.053  1.00 17.24           C
ATOM   1241  O   PHE A 168       3.213   0.522  16.196  1.00 15.51           O
ATOM   1242  CB  PHE A 168       5.581  -0.172  13.832  1.00 18.28           C
ATOM   1243  CG  PHE A 168       4.315  -0.253  13.029  1.00 14.40           C
ATOM   1244  CD1 PHE A 168       4.068   0.657  12.005  1.00 16.22           C
ATOM   1245  CD2 PHE A 168       3.352  -1.226  13.301  1.00 17.81           C
ATOM   1246  CE1 PHE A 168       2.869   0.626  11.257  1.00 16.00           C
ATOM   1247  CE2 PHE A 168       2.145  -1.277  12.556  1.00 18.18           C
ATOM   1248  CZ  PHE A 168       1.908  -0.340  11.547  1.00 15.70           C
ATOM   1249  N   GLU A 169       4.651  -1.199  16.633  1.00 16.82           N
ATOM   1250  CA  GLU A 169       3.646  -1.966  17.384  1.00 18.86           C
ATOM   1251  C   GLU A 169       3.333  -1.360  18.776  1.00 19.61           C
ATOM   1252  O   GLU A 169       2.377  -1.745  19.460  1.00 16.99           O
ATOM   1253  CB  GLU A 169       4.045  -3.436  17.501  1.00 20.07           C
ATOM   1254  CG  GLU A 169       4.045  -4.142  16.155  1.00 18.67           C
ATOM   1255  CD  GLU A 169       4.071  -5.644  16.237  1.00 19.76           C
ATOM   1256  OE1 GLU A 169       3.976  -6.188  17.362  1.00 24.08           O
ATOM   1257  OE2 GLU A 169       4.201  -6.290  15.170  1.00 19.61           O
ATOM   1258  N   ASP A 170       4.177  -0.449  19.213  1.00 17.67           N
ATOM   1259  CA  ASP A 170       3.907   0.288  20.438  1.00 18.50           C
ATOM   1260  C   ASP A 170       2.930   1.479  20.279  1.00 18.99           C
ATOM   1261  O   ASP A 170       2.308   1.886  21.262  1.00 21.29           O
ATOM   1262  CB  ASP A 170       5.197   0.786  21.039  1.00 19.41           C
ATOM   1263  CG  ASP A 170       6.062  -0.346  21.634  1.00 24.80           C
ATOM   1264  OD1 ASP A 170       5.668  -1.522  21.570  1.00 26.67           O
ATOM   1265  OD2 ASP A 170       7.132  -0.028  22.207  1.00 32.00           O
ATOM   1266  N   VAL A 171       2.810   2.027  19.079  1.00 15.53           N
ATOM   1267  CA  VAL A 171       1.974   3.209  18.859  1.00 18.18           C
ATOM   1268  C   VAL A 171       0.734   2.929  17.983  1.00 15.78           C
ATOM   1269  O   VAL A 171      -0.300   3.565  18.184  1.00 17.17           O
ATOM   1270  CB  VAL A 171       2.781   4.426  18.339  1.00 21.10           C
ATOM   1271  CG1 VAL A 171       3.933   4.729  19.313  1.00 22.97           C
ATOM   1272  CG2 VAL A 171       3.339   4.199  16.927  1.00 17.21           C
ATOM   1273  N   VAL A 172       0.835   2.010  17.025  1.00 16.41           N
ATOM   1274  CA  VAL A 172      -0.276   1.754  16.131  1.00 14.36           C
ATOM   1275  C   VAL A 172      -1.067   0.576  16.654  1.00 16.37           C
ATOM   1276  O   VAL A 172      -0.498  -0.481  16.833  1.00 14.99           O
ATOM   1277  CB  VAL A 172       0.154   1.497  14.698  1.00 15.51           C
ATOM   1278  CG1 VAL A 172      -1.107   1.336  13.825  1.00 15.29           C
ATOM   1279  CG2 VAL A 172       1.093   2.642  14.160  1.00 13.09           C
ATOM   1280  N   PRO A 173      -2.377   0.748  16.922  1.00 14.84           N
ATOM   1281  CA  PRO A 173      -3.072  -0.388  17.537  1.00 16.85           C
ATOM   1282  C   PRO A 173      -3.248  -1.525  16.572  1.00 15.09           C
ATOM   1283  O   PRO A 173      -3.490  -1.279  15.382  1.00 14.26           O
ATOM   1284  CB  PRO A 173      -4.443   0.198  17.876  1.00 17.93           C
ATOM   1285  CG  PRO A 173      -4.245   1.643  17.982  1.00 17.41           C
ATOM   1286  CD  PRO A 173      -3.243   1.930  16.892  1.00 15.95           C
ATOM   1287  N   MET A 174      -3.126  -2.746  17.075  1.00 15.28           N
ATOM   1288  CA  MET A 174      -3.252  -3.892  16.222  1.00 16.75           C
ATOM   1289  C   MET A 174      -4.699  -4.101  15.804  1.00 15.88           C
ATOM   1290  O   MET A 174      -4.924  -4.633  14.723  1.00 14.05           O
ATOM   1291  CB  MET A 174      -2.669  -5.153  16.866  1.00 18.56           C
ATOM   1292  CG  MET A 174      -2.179  -6.203  15.894  1.00 25.93           C
ATOM   1293  SD  MET A 174      -0.952  -5.606  14.674  1.00 22.32           S
ATOM   1294  CE  MET A 174       0.588  -5.971  15.491  1.00 27.13           C
ATOM   1295  N   ASN A 175      -5.692  -3.698  16.616  1.00 14.89           N
ATOM   1296  CA  ASN A 175      -7.086  -3.850  16.139  1.00 14.31           C
ATOM   1297  C   ASN A 175      -7.325  -2.988  14.901  1.00 13.72           C
ATOM   1298  O   ASN A 175      -7.965  -3.410  13.942  1.00 15.95           O
ATOM   1299  CB  ASN A 175      -8.157  -3.633  17.219  1.00 17.29           C
ATOM   1300  CG  ASN A 175      -7.915  -2.409  18.086  1.00 18.00           C
ATOM   1301  OD1 ASN A 175      -7.285  -1.460  17.667  1.00 16.60           O
ATOM   1302  ND2 ASN A 175      -8.479  -2.421  19.295  1.00 17.70           N
ATOM   1303  N   TYR A 176      -6.780  -1.778  14.901  1.00 12.77           N
ATOM   1304  CA  TYR A 176      -6.747  -0.932  13.706  1.00 11.96           C
ATOM   1305  C   TYR A 176      -6.130  -1.632  12.498  1.00 13.53           C
ATOM   1306  O   TYR A 176      -6.694  -1.602  11.375  1.00 13.25           O
ATOM   1307  CB  TYR A 176      -6.014   0.413  13.966  1.00 13.03           C
ATOM   1308  CG  TYR A 176      -5.804   1.200  12.691  1.00 11.41           C
ATOM   1309  CD1 TYR A 176      -4.613   1.091  11.994  1.00 11.38           C
ATOM   1310  CD2 TYR A 176      -6.796   2.016  12.157  1.00 14.17           C
ATOM   1311  CE1 TYR A 176      -4.402   1.757  10.806  1.00 17.00           C
ATOM   1312  CE2 TYR A 176      -6.586   2.714  10.926  1.00 17.65           C
ATOM   1313  CZ  TYR A 176      -5.374   2.560  10.263  1.00 17.52           C
ATOM   1314  OH  TYR A 176      -5.094   3.191   9.065  1.00 22.55           O
ATOM   1315  N   MET A 177      -4.937  -2.193  12.699  1.00 12.21           N
ATOM   1316  CA  MET A 177      -4.180  -2.773  11.597  1.00 14.00           C
ATOM   1317  C   MET A 177      -4.945  -3.951  11.015  1.00 13.99           C
ATOM   1318  O   MET A 177      -4.916  -4.148   9.815  1.00 14.27           O
ATOM   1319  CB  MET A 177      -2.766  -3.238  12.011  1.00 12.29           C
ATOM   1320  CG  MET A 177      -1.851  -2.051  12.245  1.00 13.74           C
ATOM   1321  SD  MET A 177      -1.762  -0.934  10.848  1.00 14.69           S
ATOM   1322  CE  MET A 177      -1.035  -2.031   9.595  1.00 20.14           C
ATOM   1323  N   VAL A 178      -5.618  -4.727  11.869  1.00 12.18           N
ATOM   1324  CA  VAL A 178      -6.285  -5.965  11.405  1.00 12.96           C
ATOM   1325  C   VAL A 178      -7.697  -5.695  10.856  1.00 14.22           C
ATOM   1326  O   VAL A 178      -7.987  -6.036   9.702  1.00 13.05           O
ATOM   1327  CB  VAL A 178      -6.289  -7.029  12.478  1.00 15.11           C
ATOM   1328  CG1 VAL A 178      -7.202  -8.231  12.107  1.00 15.74           C
ATOM   1329  CG2 VAL A 178      -4.830  -7.506  12.777  1.00 15.68           C
ATOM   1330  N   TYR A 179      -8.571  -5.127  11.670  1.00 12.04           N
ATOM   1331  CA  TYR A 179      -9.973  -4.916  11.275  1.00 14.94           C
ATOM   1332  C   TYR A 179     -10.141  -3.765  10.273  1.00 16.26           C
ATOM   1333  O   TYR A 179     -10.893  -3.894   9.307  1.00 16.50           O
ATOM   1334  CB  TYR A 179     -10.857  -4.666  12.484  1.00 16.24           C
ATOM   1335  CG  TYR A 179     -10.994  -5.822  13.451  1.00 17.42           C
ATOM   1336  CD1 TYR A 179     -10.859  -5.624  14.821  1.00 19.56           C
ATOM   1337  CD2 TYR A 179     -11.288  -7.096  13.002  1.00 24.35           C
ATOM   1338  CE1 TYR A 179     -11.042  -6.670  15.740  1.00 21.68           C
ATOM   1339  CE2 TYR A 179     -11.466  -8.142  13.884  1.00 25.17           C
ATOM   1340  CZ  TYR A 179     -11.327  -7.942  15.254  1.00 23.72           C
ATOM   1341  OH  TYR A 179     -11.502  -8.997  16.123  1.00 27.21           O
ATOM   1342  N   PHE A 180      -9.458  -2.653  10.511  1.00 14.77           N
ATOM   1343  CA  PHE A 180      -9.703  -1.458   9.722  1.00 15.63           C
ATOM   1344  C   PHE A 180      -8.790  -1.440   8.521  1.00 16.72           C
ATOM   1345  O   PHE A 180      -9.259  -1.381   7.365  1.00 20.07           O
ATOM   1346  CB  PHE A 180      -9.571  -0.191  10.593  1.00 17.18           C
ATOM   1347  CG  PHE A 180     -10.109   1.071   9.962  1.00 17.51           C
ATOM   1348  CD1 PHE A 180     -11.387   1.560  10.285  1.00 20.67           C
ATOM   1349  CD2 PHE A 180      -9.304   1.842   9.116  1.00 18.90           C
ATOM   1350  CE1 PHE A 180     -11.872   2.769   9.740  1.00 24.92           C
ATOM   1351  CE2 PHE A 180      -9.773   3.035   8.573  1.00 18.53           C
ATOM   1352  CZ  PHE A 180     -11.070   3.523   8.897  1.00 23.49           C
ATOM   1353  N   ASN A 181      -7.477  -1.493   8.742  1.00 16.31           N
ATOM   1354  CA  ASN A 181      -6.591  -1.445   7.628  1.00 18.43           C
ATOM   1355  C   ASN A 181      -6.679  -2.712   6.734  1.00 20.83           C
ATOM   1356  O   ASN A 181      -6.990  -2.606   5.533  1.00 21.17           O
ATOM   1357  CB  ASN A 181      -5.161  -1.082   8.041  1.00 18.59           C
ATOM   1358  CG  ASN A 181      -4.329  -0.692   6.877  1.00 20.41           C
ATOM   1359  OD1 ASN A 181      -3.654  -1.541   6.323  1.00 20.66           O
ATOM   1360  ND2 ASN A 181      -4.377   0.584   6.459  1.00 19.63           N
ATOM   1361  N   PHE A 182      -6.481  -3.895   7.309  1.00 16.06           N
ATOM   1362  CA  PHE A 182      -6.445  -5.088   6.531  1.00 15.29           C
ATOM   1363  C   PHE A 182      -7.828  -5.493   6.030  1.00 16.46           C
ATOM   1364  O   PHE A 182      -8.040  -5.502   4.814  1.00 16.08           O
ATOM   1365  CB  PHE A 182      -5.822  -6.226   7.330  1.00 17.43           C
ATOM   1366  CG  PHE A 182      -5.653  -7.511   6.542  1.00 15.65           C
ATOM   1367  CD1 PHE A 182      -5.360  -7.497   5.179  1.00 19.10           C
ATOM   1368  CD2 PHE A 182      -5.737  -8.735   7.190  1.00 16.07           C
ATOM   1369  CE1 PHE A 182      -5.220  -8.649   4.482  1.00 19.55           C
ATOM   1370  CE2 PHE A 182      -5.593  -9.925   6.484  1.00 22.30           C
ATOM   1371  CZ  PHE A 182      -5.337  -9.878   5.125  1.00 23.84           C
ATOM   1372  N   PHE A 183      -8.759  -5.795   6.938  1.00 15.71           N
ATOM   1373  CA  PHE A 183     -10.034  -6.382   6.505  1.00 17.77           C
ATOM   1374  C   PHE A 183     -10.846  -5.399   5.670  1.00 16.28           C
ATOM   1375  O   PHE A 183     -11.243  -5.714   4.544  1.00 17.98           O
ATOM   1376  CB  PHE A 183     -10.866  -6.877   7.669  1.00 17.58           C
ATOM   1377  CG  PHE A 183     -10.341  -8.127   8.354  1.00 13.06           C
ATOM   1378  CD1 PHE A 183      -9.284  -8.855   7.889  1.00 17.72           C
ATOM   1379  CD2 PHE A 183     -10.944  -8.543   9.545  1.00 19.21           C
ATOM   1380  CE1 PHE A 183      -8.844 -10.016   8.553  1.00 22.16           C
ATOM   1381  CE2 PHE A 183     -10.483  -9.703  10.213  1.00 20.80           C
ATOM   1382  CZ  PHE A 183      -9.440 -10.411   9.705  1.00 19.62           C
ATOM   1383  N   ALA A 184     -11.108  -4.233   6.232  1.00 16.40           N
ATOM   1384  CA  ALA A 184     -11.952  -3.242   5.584  1.00 15.40           C
ATOM   1385  C   ALA A 184     -11.321  -2.527   4.377  1.00 15.76           C
ATOM   1386  O   ALA A 184     -11.940  -2.394   3.327  1.00 17.35           O
ATOM   1387  CB  ALA A 184     -12.464  -2.251   6.601  1.00 15.26           C
ATOM   1388  N   CYS A 185     -10.109  -2.014   4.546  1.00 16.49           N
ATOM   1389  CA  CYS A 185      -9.497  -1.143   3.537  1.00 17.76           C
ATOM   1390  C   CYS A 185      -8.599  -1.833   2.491  1.00 16.17           C
ATOM   1391  O   CYS A 185      -8.322  -1.248   1.464  1.00 19.18           O
ATOM   1392  CB  CYS A 185      -8.705  -0.076   4.231  1.00 16.02           C
ATOM   1393  SG  CYS A 185      -9.835   1.028   5.184  1.00 24.50           S
ATOM   1394  N   VAL A 186      -8.164  -3.060   2.751  1.00 15.01           N
ATOM   1395  CA  VAL A 186      -7.325  -3.803   1.793  1.00 16.36           C
ATOM   1396  C   VAL A 186      -8.026  -5.031   1.224  1.00 16.50           C
ATOM   1397  O   VAL A 186      -8.154  -5.179   0.030  1.00 14.78           O
ATOM   1398  CB  VAL A 186      -5.974  -4.185   2.448  1.00 16.23           C
ATOM   1399  CG1 VAL A 186      -5.147  -5.085   1.563  1.00 18.04           C
ATOM   1400  CG2 VAL A 186      -5.191  -2.920   2.795  1.00 20.42           C
ATOM   1401  N   LEU A 187      -8.465  -5.925   2.084  1.00 16.12           N
ATOM   1402  CA  LEU A 187      -8.985  -7.215   1.628  1.00 17.80           C
ATOM   1403  C   LEU A 187     -10.299  -7.052   0.882  1.00 16.97           C
ATOM   1404  O   LEU A 187     -10.473  -7.664  -0.170  1.00 17.10           O
ATOM   1405  CB  LEU A 187      -9.164  -8.130   2.821  1.00 18.74           C
ATOM   1406  CG  LEU A 187      -9.382  -9.595   2.623  1.00 24.24           C
ATOM   1407  CD1 LEU A 187      -8.360 -10.230   1.601  1.00 30.52           C
ATOM   1408  CD2 LEU A 187      -9.277 -10.242   4.023  1.00 25.74           C
ATOM   1409  N   VAL A 188     -11.192  -6.211   1.386  1.00 16.68           N
ATOM   1410  CA  VAL A 188     -12.486  -6.000   0.714  1.00 18.50           C
ATOM   1411  C   VAL A 188     -12.244  -5.452  -0.709  1.00 20.39           C
ATOM   1412  O   VAL A 188     -12.727  -6.038  -1.686  1.00 18.69           O
ATOM   1413  CB  VAL A 188     -13.469  -5.172   1.583  1.00 21.06           C
ATOM   1414  CG1 VAL A 188     -14.617  -4.667   0.744  1.00 22.88           C
ATOM   1415  CG2 VAL A 188     -13.988  -6.012   2.815  1.00 20.58           C
ATOM   1416  N   PRO A 189     -11.452  -4.372  -0.850  1.00 18.52           N
ATOM   1417  CA  PRO A 189     -11.134  -3.901  -2.209  1.00 18.03           C
ATOM   1418  C   PRO A 189     -10.415  -4.910  -3.093  1.00 18.94           C
ATOM   1419  O   PRO A 189     -10.728  -4.994  -4.288  1.00 18.28           O
ATOM   1420  CB  PRO A 189     -10.250  -2.668  -1.968  1.00 21.11           C
ATOM   1421  CG  PRO A 189     -10.650  -2.196  -0.641  1.00 23.05           C
ATOM   1422  CD  PRO A 189     -11.082  -3.372   0.178  1.00 20.31           C
ATOM   1423  N   LEU A 190      -9.493  -5.699  -2.534  1.00 17.46           N
ATOM   1424  CA  LEU A 190      -8.851  -6.719  -3.360  1.00 17.94           C
ATOM   1425  C   LEU A 190      -9.847  -7.765  -3.852  1.00 19.23           C
ATOM   1426  O   LEU A 190      -9.781  -8.179  -4.982  1.00 18.86           O
ATOM   1427  CB  LEU A 190      -7.683  -7.375  -2.654  1.00 20.16           C
ATOM   1428  CG  LEU A 190      -6.409  -6.528  -2.489  1.00 21.34           C
ATOM   1429  CD1 LEU A 190      -5.483  -7.225  -1.472  1.00 23.38           C
ATOM   1430  CD2 LEU A 190      -5.689  -6.296  -3.819  1.00 23.44           C
ATOM   1431  N   LEU A 191     -10.766  -8.168  -2.992  1.00 18.29           N
ATOM   1432  CA  LEU A 191     -11.805  -9.103  -3.382  1.00 20.36           C
ATOM   1433  C   LEU A 191     -12.748  -8.484  -4.422  1.00 20.53           C
ATOM   1434  O   LEU A 191     -13.182  -9.158  -5.342  1.00 19.47           O
ATOM   1435  CB  LEU A 191     -12.562  -9.598  -2.151  1.00 23.03           C
ATOM   1436  CG  LEU A 191     -11.753 -10.514  -1.196  1.00 28.20           C
ATOM   1437  CD1 LEU A 191     -12.477 -10.739   0.161  1.00 24.57           C
ATOM   1438  CD2 LEU A 191     -11.390 -11.902  -1.810  1.00 30.41           C
ATOM   1439  N   LEU A 192     -13.095  -7.215  -4.259  1.00 19.19           N
ATOM   1440  CA  LEU A 192     -13.884  -6.513  -5.271  1.00 20.77           C
ATOM   1441  C   LEU A 192     -13.169  -6.466  -6.622  1.00 20.27           C
ATOM   1442  O   LEU A 192     -13.795  -6.656  -7.681  1.00 18.53           O
ATOM   1443  CB  LEU A 192     -14.193  -5.104  -4.793  1.00 21.62           C
ATOM   1444  CG  LEU A 192     -15.167  -5.002  -3.643  1.00 23.44           C
ATOM   1445  CD1 LEU A 192     -15.119  -3.570  -3.146  1.00 27.02           C
ATOM   1446  CD2 LEU A 192     -16.592  -5.394  -4.062  1.00 31.15           C
ATOM   1447  N   MET A 193     -11.858  -6.228  -6.601  1.00 20.39           N
ATOM   1448  CA  MET A 193     -11.030  -6.281  -7.827  1.00 20.27           C
ATOM   1449  C   MET A 193     -11.051  -7.633  -8.478  1.00 20.89           C
ATOM   1450  O   MET A 193     -11.164  -7.731  -9.717  1.00 20.32           O
ATOM   1451  CB  MET A 193      -9.565  -5.878  -7.554  1.00 19.68           C
ATOM   1452  CG  MET A 193      -9.372  -4.420  -7.321  1.00 26.79           C
ATOM   1453  SD  MET A 193      -7.684  -4.047  -6.889  1.00 25.44           S
ATOM   1454  CE  MET A 193      -7.827  -3.236  -5.276  1.00 23.84           C
ATOM   1455  N   LEU A 194     -10.949  -8.682  -7.673  1.00 21.99           N
ATOM   1456  CA  LEU A 194     -11.011 -10.053  -8.177  1.00 25.11           C
ATOM   1457  C   LEU A 194     -12.339 -10.229  -8.938  1.00 22.74           C
ATOM   1458  O   LEU A 194     -12.363 -10.702 -10.083  1.00 22.89           O
ATOM   1459  CB  LEU A 194     -10.914 -11.048  -7.026  1.00 22.69           C
ATOM   1460  CG  LEU A 194     -11.082 -12.559  -7.268  1.00 30.61           C
ATOM   1461  CD1 LEU A 194     -10.097 -13.107  -8.314  1.00 34.86           C
ATOM   1462  CD2 LEU A 194     -10.958 -13.337  -5.970  1.00 31.35           C
ATOM   1463  N   GLY A 195     -13.426  -9.836  -8.282  1.00 22.49           N
ATOM   1464  CA  GLY A 195     -14.764  -9.864  -8.862  1.00 22.04           C
ATOM   1465  C   GLY A 195     -14.906  -9.103 -10.177  1.00 19.28           C
ATOM   1466  O   GLY A 195     -15.523  -9.633 -11.128  1.00 20.66           O
ATOM   1467  N   VAL A 196     -14.355  -7.886 -10.245  1.00 19.29           N
ATOM   1468  CA  VAL A 196     -14.387  -7.072 -11.471  1.00 19.03           C
ATOM   1469  C   VAL A 196     -13.625  -7.768 -12.590  1.00 20.58           C
ATOM   1470  O   VAL A 196     -14.133  -7.892 -13.732  1.00 18.92           O
ATOM   1471  CB  VAL A 196     -13.866  -5.616 -11.260  1.00 15.74           C
ATOM   1472  CG1 VAL A 196     -13.797  -4.820 -12.646  1.00 20.06           C
ATOM   1473  CG2 VAL A 196     -14.756  -4.867 -10.248  1.00 22.71           C
ATOM   1474  N   TYR A 197     -12.417  -8.235 -12.288  1.00 16.91           N
ATOM   1475  CA  TYR A 197     -11.654  -8.958 -13.319  1.00 19.13           C
ATOM   1476  C   TYR A 197     -12.336 -10.230 -13.816  1.00 18.96           C
ATOM   1477  O   TYR A 197     -12.363 -10.484 -15.043  1.00 18.95           O
ATOM   1478  CB  TYR A 197     -10.215  -9.228 -12.899  1.00 18.14           C
ATOM   1479  CG  TYR A 197      -9.351  -7.985 -13.095  1.00 21.38           C
ATOM   1480  CD1 TYR A 197      -9.054  -7.505 -14.376  1.00 21.54           C
ATOM   1481  CD2 TYR A 197      -8.884  -7.266 -12.002  1.00 17.57           C
ATOM   1482  CE1 TYR A 197      -8.308  -6.350 -14.564  1.00 21.69           C
ATOM   1483  CE2 TYR A 197      -8.141  -6.114 -12.179  1.00 17.65           C
ATOM   1484  CZ  TYR A 197      -7.854  -5.651 -13.436  1.00 18.19           C
ATOM   1485  OH  TYR A 197      -7.113  -4.502 -13.549  1.00 24.47           O
ATOM   1486  N   LEU A 198     -12.929 -11.000 -12.910  0.50 19.85           N
ATOM   1487  CA  LEU A 198     -13.725 -12.158 -13.334  0.50 21.70           C
ATOM   1488  C   LEU A 198     -14.887 -11.758 -14.240  0.50 21.11           C
ATOM   1489  O   LEU A 198     -15.214 -12.488 -15.168  0.50 21.46           O
ATOM   1490  CB  LEU A 198     -14.232 -12.955 -12.136  0.50 23.13           C
ATOM   1491  CG  LEU A 198     -13.097 -13.568 -11.312  0.50 27.89           C
ATOM   1492  CD1 LEU A 198     -13.661 -14.195 -10.040  0.50 24.55           C
ATOM   1493  CD2 LEU A 198     -12.306 -14.562 -12.121  0.50 28.11           C
ATOM   1494  N   ARG A 199     -15.496 -10.603 -13.980  1.00 22.31           N
ATOM   1495  CA  ARG A 199     -16.574 -10.087 -14.821  1.00 22.72           C
ATOM   1496  C   ARG A 199     -16.054  -9.632 -16.193  1.00 21.14           C
ATOM   1497  O   ARG A 199     -16.723  -9.887 -17.217  1.00 21.74           O
ATOM   1498  CB  ARG A 199     -17.331  -8.963 -14.119  1.00 24.35           C
ATOM   1499  CG  ARG A 199     -18.202  -9.429 -12.964  1.00 31.07           C
ATOM   1500  CD  ARG A 199     -18.808  -8.222 -12.257  1.00 34.75           C
ATOM   1501  NE  ARG A 199     -19.734  -8.607 -11.199  1.00 52.04           N
ATOM   1502  CZ  ARG A 199     -21.032  -8.847 -11.365  1.00 63.95           C
ATOM   1503  NH1 ARG A 199     -21.595  -8.761 -12.567  1.00 66.19           N
ATOM   1504  NH2 ARG A 199     -21.776  -9.184 -10.311  1.00 71.26           N
ATOM   1505  N   ILE A 200     -14.867  -9.009 -16.227  1.00 19.90           N
ATOM   1506  CA  ILE A 200     -14.211  -8.655 -17.504  1.00 17.55           C
ATOM   1507  C   ILE A 200     -13.964  -9.906 -18.382  1.00 20.05           C
ATOM   1508  O   ILE A 200     -14.307  -9.939 -19.578  1.00 20.90           O
ATOM   1509  CB  ILE A 200     -12.896  -7.895 -17.287  1.00 17.58           C
ATOM   1510  CG1 ILE A 200     -13.147  -6.480 -16.780  1.00 20.47           C
ATOM   1511  CG2 ILE A 200     -12.079  -7.798 -18.588  1.00 17.45           C
ATOM   1512  CD1 ILE A 200     -11.951  -5.834 -16.107  1.00 17.88           C
ATOM   1513  N   PHE A 201     -13.373 -10.938 -17.796  1.00 18.14           N
ATOM   1514  CA  PHE A 201     -13.096 -12.152 -18.559  1.00 20.24           C
ATOM   1515  C   PHE A 201     -14.362 -12.864 -19.013  1.00 20.81           C
ATOM   1516  O   PHE A 201     -14.396 -13.386 -20.125  1.00 22.14           O
ATOM   1517  CB  PHE A 201     -12.144 -13.084 -17.788  1.00 20.45           C
ATOM   1518  CG  PHE A 201     -10.777 -12.463 -17.498  1.00 24.71           C
ATOM   1519  CD1 PHE A 201     -10.285 -12.410 -16.214  1.00 22.86           C
ATOM   1520  CD2 PHE A 201      -9.986 -11.973 -18.527  1.00 26.49           C
ATOM   1521  CE1 PHE A 201      -9.017 -11.837 -15.935  1.00 29.03           C
ATOM   1522  CE2 PHE A 201      -8.723 -11.405 -18.274  1.00 26.28           C
ATOM   1523  CZ  PHE A 201      -8.245 -11.338 -16.994  1.00 24.39           C
ATOM   1524  N   LEU A 202     -15.412 -12.840 -18.180  1.00 23.02           N
ATOM   1525  CA  LEU A 202     -16.723 -13.430 -18.531  1.00 24.98           C
ATOM   1526  C   LEU A 202     -17.375 -12.670 -19.669  1.00 25.63           C
ATOM   1527  O   LEU A 202     -17.962 -13.283 -20.554  1.00 25.07           O
ATOM   1528  CB  LEU A 202     -17.675 -13.445 -17.323  1.00 26.80           C
ATOM   1529  CG  LEU A 202     -17.457 -14.587 -16.338  1.00 35.19           C
ATOM   1530  CD1 LEU A 202     -18.278 -14.354 -15.069  1.00 36.39           C
ATOM   1531  CD2 LEU A 202     -17.850 -15.910 -17.000  1.00 37.90           C
ATOM   1532  N   ALA A 203     -17.251 -11.345 -19.676  1.00 23.35           N
ATOM   1533  CA  ALA A 203     -17.771 -10.517 -20.787  1.00 24.58           C
ATOM   1534  C   ALA A 203     -17.025 -10.790 -22.112  1.00 25.37           C
ATOM   1535  O   ALA A 203     -17.642 -10.990 -23.149  1.00 25.81           O
ATOM   1536  CB  ALA A 203     -17.684  -9.018 -20.426  1.00 26.28           C
ATOM   1537  N   ALA A 204     -15.701 -10.813 -22.069  1.00 22.02           N
ATOM   1538  CA  ALA A 204     -14.882 -11.155 -23.229  1.00 24.14           C
ATOM   1539  C   ALA A 204     -15.302 -12.489 -23.785  1.00 23.95           C
ATOM   1540  O   ALA A 204     -15.500 -12.613 -24.975  1.00 24.15           O
ATOM   1541  CB  ALA A 204     -13.403 -11.208 -22.866  1.00 24.83           C
ATOM   1542  N   ARG A 205     -15.398 -13.500 -22.927  1.00 23.96           N
ATOM   1543  CA  ARG A 205     -15.727 -14.841 -23.399  1.00 26.09           C
ATOM   1544  C   ARG A 205     -17.112 -14.909 -24.062  1.00 26.86           C
ATOM   1545  O   ARG A 205     -17.289 -15.597 -25.102  1.00 28.93           O
ATOM   1546  CB  ARG A 205     -15.639 -15.858 -22.265  1.00 25.13           C
ATOM   1547  CG  ARG A 205     -16.014 -17.242 -22.715  1.00 35.36           C
ATOM   1548  CD  ARG A 205     -16.052 -18.209 -21.557  1.00 44.86           C
ATOM   1549  NE  ARG A 205     -17.224 -17.992 -20.723  1.00 48.01           N
ATOM   1550  CZ  ARG A 205     -17.611 -18.805 -19.749  1.00 53.66           C
ATOM   1551  NH1 ARG A 205     -16.919 -19.907 -19.473  1.00 61.56           N
ATOM   1552  NH2 ARG A 205     -18.700 -18.513 -19.051  1.00 56.01           N
ATOM   1553  N   ARG A 206     -18.088 -14.227 -23.454  1.00 27.27           N
ATOM   1554  CA  ARG A 206     -19.476 -14.187 -23.956  1.00 30.51           C
ATOM   1555  C   ARG A 206     -19.529 -13.467 -25.312  1.00 31.12           C
ATOM   1556  O   ARG A 206     -20.206 -13.916 -26.249  1.00 30.45           O
ATOM   1557  CB  ARG A 206     -20.395 -13.500 -22.921  1.00 30.79           C
ATOM   1558  CG  ARG A 206     -21.867 -13.388 -23.265  1.00 44.10           C
ATOM   1559  CD  ARG A 206     -22.647 -12.661 -22.149  1.00 55.76           C
ATOM   1560  NE  ARG A 206     -22.671 -13.400 -20.874  1.00 65.75           N
ATOM   1561  CZ  ARG A 206     -22.017 -13.072 -19.749  1.00 65.05           C
ATOM   1562  NH1 ARG A 206     -21.238 -11.989 -19.667  1.00 64.26           N
ATOM   1563  NH2 ARG A 206     -22.150 -13.846 -18.674  1.00 62.05           N
ATOM   1564  N   GLN A 207     -18.801 -12.361 -25.414  1.00 27.84           N
ATOM   1565  CA  GLN A 207     -18.822 -11.557 -26.626  1.00 28.46           C
ATOM   1566  C   GLN A 207     -18.133 -12.252 -27.802  1.00 28.40           C
ATOM   1567  O   GLN A 207     -18.617 -12.202 -28.918  1.00 30.48           O
ATOM   1568  CB  GLN A 207     -18.183 -10.199 -26.362  1.00 28.39           C
ATOM   1569  CG  GLN A 207     -19.065  -9.288 -25.500  1.00 32.15           C
ATOM   1570  CD  GLN A 207     -18.441  -7.924 -25.289  1.00 32.86           C
ATOM   1571  OE1 GLN A 207     -17.794  -7.394 -26.185  1.00 33.48           O
ATOM   1572  NE2 GLN A 207     -18.673  -7.338 -24.126  1.00 32.11           N
ATOM   1573  N   LEU A 208     -17.011 -12.901 -27.530  1.00 25.61           N
ATOM   1574  CA  LEU A 208     -16.324 -13.703 -28.509  1.00 26.96           C
ATOM   1575  C   LEU A 208     -17.155 -14.985 -28.904  1.00 29.30           C
ATOM   1576  O   LEU A 208     -17.012 -15.573 -29.968  1.00 28.63           O
ATOM   1577  CB  LEU A 208     -15.005 -14.229 -27.924  1.00 26.98           C
ATOM   1578  CG  LEU A 208     -13.853 -13.219 -27.768  1.00 32.19           C
ATOM   1579  CD1 LEU A 208     -12.790 -13.762 -26.827  1.00 34.11           C
ATOM   1580  CD2 LEU A 208     -13.222 -12.857 -29.150  1.00 30.06           C
ATOM   1581  N   LYS A 209     -17.954 -15.506 -27.954  1.00 11.82           N
ATOM   1582  CA  LYS A 209     -18.879 -16.683 -27.996  1.00 12.72           C
ATOM   1583  C   LYS A 209     -20.354 -16.307 -28.234  1.00 14.25           C
ATOM   1584  O   LYS A 209     -21.197 -17.094 -27.824  1.00 13.87           O
ATOM   1585  CB  LYS A 209     -18.833 -17.364 -26.591  1.00  0.00           C
ATOM   1586  CG  LYS A 209     -19.765 -18.422 -25.899  1.00  0.00           C
ATOM   1587  CD  LYS A 209     -19.292 -18.628 -24.455  1.00  0.00           C
ATOM   1588  CE  LYS A 209     -19.957 -19.681 -23.572  1.00  0.00           C
ATOM   1589  NZ  LYS A 209     -19.851 -21.095 -24.021  1.00  0.00           N
ATOM   1590  N   GLN A 210     -20.724 -15.111 -28.757  1.00 15.64           N
ATOM   1591  CA  GLN A 210     -22.090 -14.556 -28.528  1.00 17.67           C
ATOM   1592  C   GLN A 210     -23.193 -15.554 -28.956  1.00 17.39           C
ATOM   1593  O   GLN A 210     -23.002 -16.281 -29.942  1.00 18.55           O
ATOM   1594  CB  GLN A 210     -22.340 -13.253 -29.306  1.00  0.00           C
ATOM   1595  CG  GLN A 210     -21.719 -11.924 -28.865  1.00  0.00           C
ATOM   1596  CD  GLN A 210     -22.391 -11.110 -27.754  1.00  0.00           C
ATOM   1597  OE1 GLN A 210     -22.888 -11.653 -26.760  1.00  0.00           O
ATOM   1598  NE2 GLN A 210     -22.325  -9.780 -27.899  1.00  0.00           N
ATOM   1599  N   MET A 211     -24.238 -15.660 -28.132  1.00 16.48           N
ATOM   1600  CA  MET A 211     -25.168 -16.791 -28.097  1.00 16.65           C
ATOM   1601  C   MET A 211     -25.917 -16.978 -29.428  1.00 17.19           C
ATOM   1602  O   MET A 211     -26.298 -18.097 -29.777  1.00 16.97           O
ATOM   1603  CB  MET A 211     -26.060 -16.637 -26.841  1.00  0.00           C
ATOM   1604  CG  MET A 211     -26.858 -15.330 -26.792  1.00  0.00           C
ATOM   1605  SD  MET A 211     -28.064 -15.186 -25.454  1.00  0.00           S
ATOM   1606  CE  MET A 211     -28.968 -13.761 -26.137  1.00  0.00           C
ATOM   1607  N   GLU A 212     -26.049 -15.866 -30.168  1.00 17.55           N
ATOM   1608  CA  GLU A 212     -26.343 -15.693 -31.565  1.00 19.53           C
ATOM   1609  C   GLU A 212     -25.023 -15.412 -32.331  1.00 18.26           C
ATOM   1610  O   GLU A 212     -24.146 -14.715 -31.827  1.00 18.30           O
ATOM   1611  CB  GLU A 212     -27.126 -14.374 -31.660  1.00  0.00           C
ATOM   1612  CG  GLU A 212     -28.380 -14.265 -30.755  1.00  0.00           C
ATOM   1613  CD  GLU A 212     -28.952 -12.849 -30.748  1.00  0.00           C
ATOM   1614  OE1 GLU A 212     -28.427 -11.993 -31.471  1.00  0.00           O
ATOM   1615  OE2 GLU A 212     -29.916 -12.649 -29.965  1.00  0.00           O
ATOM   1616  N   SER A 213     -24.891 -15.865 -33.579  1.00 18.16           N
ATOM   1617  CA  SER A 213     -23.619 -15.803 -34.310  1.00 16.86           C
ATOM   1618  C   SER A 213     -23.309 -14.397 -34.900  1.00 17.11           C
ATOM   1619  O   SER A 213     -22.158 -14.026 -35.055  1.00 18.09           O
ATOM   1620  CB  SER A 213     -23.680 -16.864 -35.448  1.00  0.00           C
ATOM   1621  OG  SER A 213     -22.755 -17.918 -35.248  1.00  0.00           O
ATOM   1622  N   GLN A 214     -24.330 -13.598 -35.249  1.00 16.91           N
ATOM   1623  CA  GLN A 214     -24.226 -12.250 -35.811  1.00 15.94           C
ATOM   1624  C   GLN A 214     -23.656 -11.130 -34.911  1.00 17.65           C
ATOM   1625  O   GLN A 214     -22.950 -10.286 -35.463  1.00 18.83           O
ATOM   1626  CB  GLN A 214     -25.613 -11.844 -36.346  1.00  0.00           C
ATOM   1627  CG  GLN A 214     -25.549 -11.607 -37.858  1.00  0.00           C
ATOM   1628  CD  GLN A 214     -26.895 -11.172 -38.415  1.00  0.00           C
ATOM   1629  OE1 GLN A 214     -27.206  -9.993 -38.483  1.00  0.00           O
ATOM   1630  NE2 GLN A 214     -27.721 -12.116 -38.838  1.00  0.00           N
ATOM   1631  N   PRO A 215     -23.910 -11.074 -33.577  1.00 16.20           N
ATOM   1632  CA  PRO A 215     -23.185 -10.181 -32.665  1.00 17.24           C
ATOM   1633  C   PRO A 215     -21.758 -10.703 -32.359  1.00 16.91           C
ATOM   1634  O   PRO A 215     -21.002  -9.918 -31.778  1.00 18.66           O
ATOM   1635  CD  PRO A 215     -24.939 -11.771 -32.827  1.00  0.00           C
ATOM   1636  CB  PRO A 215     -24.029 -10.133 -31.382  1.00  0.00           C
ATOM   1637  CG  PRO A 215     -24.592 -11.527 -31.363  1.00  0.00           C
ATOM   1638  N   LEU A 216     -21.387 -11.970 -32.674  1.00 15.49           N
ATOM   1639  CA  LEU A 216     -19.983 -12.438 -32.614  1.00 15.21           C
ATOM   1640  C   LEU A 216     -19.049 -11.578 -33.463  1.00 14.65           C
ATOM   1641  O   LEU A 216     -19.401 -11.043 -34.521  1.00 15.18           O
ATOM   1642  CB  LEU A 216     -19.735 -14.003 -32.786  1.00  0.00           C
ATOM   1643  CG  LEU A 216     -18.488 -14.558 -33.652  1.00  0.00           C
ATOM   1644  CD1 LEU A 216     -17.039 -14.439 -33.093  1.00  0.00           C
ATOM   1645  CD2 LEU A 216     -18.584 -16.066 -34.003  1.00  0.00           C
ATOM   1646  N   PRO A 217     -17.811 -11.433 -32.972  1.00 13.85           N
ATOM   1647  CA  PRO A 217     -16.729 -10.789 -33.675  1.00 13.89           C
ATOM   1648  C   PRO A 217     -16.371 -11.267 -35.126  1.00 13.31           C
ATOM   1649  O   PRO A 217     -16.199 -12.454 -35.384  1.00 13.54           O
ATOM   1650  CD  PRO A 217     -17.444 -11.847 -31.612  1.00  0.00           C
ATOM   1651  CB  PRO A 217     -15.535 -10.931 -32.716  1.00  0.00           C
ATOM   1652  CG  PRO A 217     -15.962 -11.788 -31.542  1.00  0.00           C
ATOM   1653  N   GLY A 218     -16.190 -10.342 -36.080  1.00 11.96           N
ATOM   1654  CA  GLY A 218     -15.323 -10.546 -37.253  1.00 11.91           C
ATOM   1655  C   GLY A 218     -13.826 -10.613 -36.868  1.00 11.63           C
ATOM   1656  O   GLY A 218     -13.516 -10.509 -35.675  1.00 12.13           O
ATOM   1657  N   GLU A 219     -12.866 -10.748 -37.813  1.00 39.14           N
ATOM   1658  CA  GLU A 219     -11.400 -10.823 -37.506  1.00 39.43           C
ATOM   1659  C   GLU A 219     -10.925  -9.611 -36.702  1.00 36.51           C
ATOM   1660  O   GLU A 219     -10.128  -9.746 -35.754  1.00 32.80           O
ATOM   1661  CB  GLU A 219     -10.501 -11.010 -38.735  1.00 41.04           C
ATOM   1662  CG  GLU A 219     -10.642 -12.376 -39.373  1.00 49.94           C
ATOM   1663  CD  GLU A 219     -10.050 -12.448 -40.772  1.00 57.07           C
ATOM   1664  OE1 GLU A 219      -9.324 -11.512 -41.178  1.00 65.83           O
ATOM   1665  OE2 GLU A 219     -10.310 -13.451 -41.464  1.00 64.22           O
ATOM   1666  N   ARG A 220     -11.430  -8.434 -37.055  1.00 37.24           N
ATOM   1667  CA  ARG A 220     -11.102  -7.202 -36.341  1.00 35.88           C
ATOM   1668  C   ARG A 220     -11.768  -7.121 -34.957  1.00 34.34           C
ATOM   1669  O   ARG A 220     -11.129  -6.723 -33.958  1.00 30.54           O
ATOM   1670  CB  ARG A 220     -11.460  -5.976 -37.182  1.00 37.83           C
ATOM   1671  CG  ARG A 220     -10.543  -5.771 -38.401  1.00 44.34           C
ATOM   1672  CD  ARG A 220     -10.996  -4.604 -39.292  1.00  0.00           C
ATOM   1673  NE  ARG A 220     -12.186  -4.960 -40.078  1.00  0.00           N
ATOM   1674  CZ  ARG A 220     -12.917  -4.124 -40.834  1.00  0.00           C
ATOM   1675  NH1 ARG A 220     -12.606  -2.827 -40.925  1.00  0.00           N
ATOM   1676  NH2 ARG A 220     -13.969  -4.592 -41.513  1.00  0.00           N
ATOM   1677  N   ALA A 221     -13.038  -7.522 -34.883  1.00 32.30           N
ATOM   1678  CA  ALA A 221     -13.754  -7.579 -33.592  1.00 31.33           C
ATOM   1679  C   ALA A 221     -13.097  -8.598 -32.647  1.00 30.59           C
ATOM   1680  O   ALA A 221     -12.913  -8.335 -31.453  1.00 29.66           O
ATOM   1681  CB  ALA A 221     -15.199  -7.937 -33.803  1.00 34.22           C
ATOM   1682  N   ARG A 222     -12.753  -9.765 -33.191  1.00 31.64           N
ATOM   1683  CA  ARG A 222     -12.086 -10.826 -32.418  1.00 32.40           C
ATOM   1684  C   ARG A 222     -10.765 -10.312 -31.851  1.00 32.05           C
ATOM   1685  O   ARG A 222     -10.488 -10.448 -30.646  1.00 30.72           O
ATOM   1686  CB  ARG A 222     -11.867 -12.056 -33.306  1.00 34.97           C
ATOM   1687  CG  ARG A 222     -11.025 -13.175 -32.727  1.00 39.55           C
ATOM   1688  CD  ARG A 222     -11.132 -14.430 -33.599  1.00 52.76           C
ATOM   1689  NE  ARG A 222     -12.467 -15.030 -33.521  1.00 62.71           N
ATOM   1690  CZ  ARG A 222     -13.031 -15.796 -34.459  1.00 64.11           C
ATOM   1691  NH1 ARG A 222     -12.396 -16.074 -35.601  1.00 66.72           N
ATOM   1692  NH2 ARG A 222     -14.257 -16.283 -34.258  1.00 63.97           N
ATOM   1693  N   SER A 223      -9.979  -9.709 -32.722  1.00 31.22           N
ATOM   1694  CA  SER A 223      -8.687  -9.151 -32.377  1.00 32.74           C
ATOM   1695  C   SER A 223      -8.780  -8.071 -31.297  1.00 28.87           C
ATOM   1696  O   SER A 223      -8.000  -8.094 -30.351  1.00 31.22           O
ATOM   1697  CB  SER A 223      -7.996  -8.606 -33.635  1.00 32.63           C
ATOM   1698  OG  SER A 223      -6.892  -7.784 -33.250  1.00 44.94           O
ATOM   1699  N   THR A 224      -9.747  -7.160 -31.397  1.00 28.52           N
ATOM   1700  CA  THR A 224      -9.950  -6.149 -30.354  1.00 26.99           C
ATOM   1701  C   THR A 224     -10.216  -6.805 -28.998  1.00 24.67           C
ATOM   1702  O   THR A 224      -9.629  -6.421 -27.974  1.00 24.01           O
ATOM   1703  CB  THR A 224     -11.126  -5.171 -30.697  1.00 28.83           C
ATOM   1704  OG1 THR A 224     -10.780  -4.356 -31.822  1.00 35.82           O
ATOM   1705  CG2 THR A 224     -11.481  -4.273 -29.497  1.00 35.01           C
ATOM   1706  N   LEU A 225     -11.089  -7.806 -28.987  1.00 24.63           N
ATOM   1707  CA  LEU A 225     -11.471  -8.477 -27.760  1.00 24.77           C
ATOM   1708  C   LEU A 225     -10.301  -9.281 -27.151  1.00 24.58           C
ATOM   1709  O   LEU A 225     -10.110  -9.265 -25.936  1.00 24.63           O
ATOM   1710  CB  LEU A 225     -12.687  -9.374 -27.977  1.00 27.32           C
ATOM   1711  CG  LEU A 225     -14.024  -8.635 -28.173  1.00 32.10           C
ATOM   1712  CD1 LEU A 225     -15.144  -9.585 -28.607  1.00 28.66           C
ATOM   1713  CD2 LEU A 225     -14.418  -7.906 -26.889  1.00 33.49           C
ATOM   1714  N   GLN A 226      -9.523  -9.959 -27.991  1.00 26.84           N
ATOM   1715  CA  GLN A 226      -8.327 -10.673 -27.526  1.00 27.67           C
ATOM   1716  C   GLN A 226      -7.296  -9.722 -26.921  1.00 26.31           C
ATOM   1717  O   GLN A 226      -6.699 -10.020 -25.881  1.00 24.45           O
ATOM   1718  CB  GLN A 226      -7.707 -11.490 -28.658  1.00 31.08           C
ATOM   1719  CG  GLN A 226      -8.552 -12.697 -29.082  1.00 42.56           C
ATOM   1720  CD  GLN A 226      -8.098 -13.329 -30.407  1.00 47.11           C
ATOM   1721  OE1 GLN A 226      -8.773 -14.403 -30.816  1.00 52.61           O
ATOM   1722  NE2 GLN A 226      -7.161 -12.849 -31.050  1.00 54.88           N
ATOM   1723  N   LYS A 227      -7.117  -8.564 -27.546  1.00 25.39           N
ATOM   1724  CA  LYS A 227      -6.274  -7.520 -26.963  1.00 25.21           C
ATOM   1725  C   LYS A 227      -6.763  -7.052 -25.595  1.00 23.07           C
ATOM   1726  O   LYS A 227      -5.959  -6.832 -24.714  1.00 21.27           O
ATOM   1727  CB  LYS A 227      -6.155  -6.329 -27.908  1.00 25.48           C
ATOM   1728  CG  LYS A 227      -5.195  -6.553 -29.044  1.00 35.25           C
ATOM   1729  CD  LYS A 227      -5.287  -5.406 -30.074  1.00 41.52           C
ATOM   1730  CE  LYS A 227      -4.739  -5.819 -31.441  1.00 46.73           C
ATOM   1731  NZ  LYS A 227      -5.110  -4.826 -32.508  1.00 57.80           N
ATOM   1732  N   GLU A 228      -8.071  -6.901 -25.413  1.00 21.82           N
ATOM   1733  CA  GLU A 228      -8.595  -6.507 -24.109  1.00 19.96           C
ATOM   1734  C   GLU A 228      -8.383  -7.586 -23.070  1.00 19.88           C
ATOM   1735  O   GLU A 228      -8.094  -7.269 -21.921  1.00 22.12           O
ATOM   1736  CB  GLU A 228     -10.083  -6.141 -24.144  1.00 20.35           C
ATOM   1737  CG  GLU A 228     -10.326  -4.786 -24.769  1.00 28.09           C
ATOM   1738  CD  GLU A 228     -11.809  -4.396 -24.850  1.00 33.35           C
ATOM   1739  OE1 GLU A 228     -12.412  -4.597 -25.907  1.00 31.25           O
ATOM   1740  OE2 GLU A 228     -12.366  -3.859 -23.868  1.00 34.14           O
ATOM   1741  N   VAL A 229      -8.513  -8.851 -23.461  1.00 21.22           N
ATOM   1742  CA  VAL A 229      -8.261  -9.936 -22.526  1.00 22.30           C
ATOM   1743  C   VAL A 229      -6.765  -9.936 -22.112  1.00 22.25           C
ATOM   1744  O   VAL A 229      -6.448 -10.057 -20.936  1.00 20.90           O
ATOM   1745  CB  VAL A 229      -8.637 -11.300 -23.088  1.00 26.07           C
ATOM   1746  CG1 VAL A 229      -8.141 -12.452 -22.130  1.00 26.78           C
ATOM   1747  CG2 VAL A 229     -10.115 -11.415 -23.299  1.00 25.90           C
ATOM   1748  N   HIS A 230      -5.859  -9.757 -23.077  1.00 22.12           N
ATOM   1749  CA  HIS A 230      -4.424  -9.739 -22.781  1.00 24.02           C
ATOM   1750  C   HIS A 230      -4.087  -8.582 -21.840  1.00 21.81           C
ATOM   1751  O   HIS A 230      -3.348  -8.763 -20.860  1.00 19.54           O
ATOM   1752  CB  HIS A 230      -3.615  -9.609 -24.058  1.00 24.46           C
ATOM   1753  CG  HIS A 230      -2.141  -9.638 -23.834  1.00 37.20           C
ATOM   1754  ND1 HIS A 230      -1.265 -10.674 -23.813  1.00 45.66           N
ATOM   1755  CD2 HIS A 230      -1.398  -8.500 -23.590  1.00 46.28           C
ATOM   1756  CE1 HIS A 230      -0.023 -10.148 -23.551  1.00 50.66           C
ATOM   1757  NE2 HIS A 230      -0.127  -8.838 -23.430  1.00 47.75           N
ATOM   1758  N   ALA A 231      -4.657  -7.411 -22.147  1.00 20.92           N
ATOM   1759  CA  ALA A 231      -4.446  -6.211 -21.349  1.00 20.82           C
ATOM   1760  C   ALA A 231      -4.991  -6.402 -19.922  1.00 18.43           C
ATOM   1761  O   ALA A 231      -4.319  -6.045 -18.969  1.00 19.45           O
ATOM   1762  CB  ALA A 231      -5.061  -4.968 -22.023  1.00 19.85           C
ATOM   1763  N   ALA A 232      -6.183  -7.013 -19.776  1.00 19.16           N
ATOM   1764  CA  ALA A 232      -6.765  -7.248 -18.469  1.00 19.35           C
ATOM   1765  C   ALA A 232      -5.925  -8.245 -17.665  1.00 19.76           C
ATOM   1766  O   ALA A 232      -5.748  -8.051 -16.462  1.00 21.60           O
ATOM   1767  CB  ALA A 232      -8.214  -7.758 -18.578  1.00 20.61           C
ATOM   1768  N   LYS A 233      -5.355  -9.260 -18.327  1.00 19.39           N
ATOM   1769  CA  LYS A 233      -4.449 -10.200 -17.636  1.00 19.85           C
ATOM   1770  C   LYS A 233      -3.210  -9.499 -17.050  1.00 18.94           C
ATOM   1771  O   LYS A 233      -2.830  -9.735 -15.903  1.00 19.56           O
ATOM   1772  CB  LYS A 233      -4.036 -11.358 -18.543  1.00 20.25           C
ATOM   1773  CG  LYS A 233      -5.172 -12.336 -18.827  1.00 26.21           C
ATOM   1774  CD  LYS A 233      -4.670 -13.507 -19.671  1.00 38.02           C
ATOM   1775  CE  LYS A 233      -5.789 -14.443 -20.073  1.00 42.66           C
ATOM   1776  NZ  LYS A 233      -5.369 -15.322 -21.215  1.00 45.98           N
ATOM   1777  N   SER A 234      -2.624  -8.620 -17.842  1.00 19.15           N
ATOM   1778  CA  SER A 234      -1.491  -7.830 -17.410  1.00 19.08           C
ATOM   1779  C   SER A 234      -1.812  -6.984 -16.191  1.00 19.07           C
ATOM   1780  O   SER A 234      -1.045  -6.987 -15.203  1.00 19.74           O
ATOM   1781  CB  SER A 234      -1.024  -6.947 -18.553  1.00 20.29           C
ATOM   1782  OG  SER A 234      -0.620  -7.760 -19.636  1.00 22.47           O
ATOM   1783  N   LEU A 235      -2.950  -6.284 -16.235  1.00 16.20           N
ATOM   1784  CA  LEU A 235      -3.367  -5.449 -15.108  1.00 17.96           C
ATOM   1785  C   LEU A 235      -3.724  -6.278 -13.854  1.00 17.75           C
ATOM   1786  O   LEU A 235      -3.428  -5.860 -12.713  1.00 17.33           O
ATOM   1787  CB  LEU A 235      -4.488  -4.528 -15.548  1.00 17.04           C
ATOM   1788  CG  LEU A 235      -4.057  -3.500 -16.611  1.00 16.34           C
ATOM   1789  CD1 LEU A 235      -5.309  -2.857 -17.182  1.00 20.64           C
ATOM   1790  CD2 LEU A 235      -3.109  -2.423 -16.061  1.00 18.80           C
ATOM   1791  N   ALA A 236      -4.330  -7.453 -14.068  1.00 17.27           N
ATOM   1792  CA  ALA A 236      -4.623  -8.387 -12.988  1.00 19.45           C
ATOM   1793  C   ALA A 236      -3.357  -8.924 -12.318  1.00 18.32           C
ATOM   1794  O   ALA A 236      -3.337  -9.084 -11.072  1.00 19.57           O
ATOM   1795  CB  ALA A 236      -5.496  -9.542 -13.477  1.00 17.13           C
ATOM   1796  N   ILE A 237      -2.299  -9.131 -13.102  1.00 16.39           N
ATOM   1797  CA  ILE A 237      -1.005  -9.555 -12.565  1.00 17.84           C
ATOM   1798  C   ILE A 237      -0.457  -8.530 -11.584  1.00 16.72           C
ATOM   1799  O   ILE A 237       0.074  -8.910 -10.536  1.00 15.71           O
ATOM   1800  CB  ILE A 237       0.030  -9.892 -13.662  1.00 16.37           C
ATOM   1801  CG1 ILE A 237      -0.347 -11.207 -14.353  1.00 22.24           C
ATOM   1802  CG2 ILE A 237       1.464  -9.971 -13.073  1.00 19.79           C
ATOM   1803  CD1 ILE A 237       0.333 -11.405 -15.723  1.00 23.00           C
ATOM   1804  N   ILE A 238      -0.588  -7.250 -11.908  0.50 16.16           N
ATOM   1805  CA  ILE A 238      -0.186  -6.183 -10.986  0.50 16.88           C
ATOM   1806  C   ILE A 238      -0.950  -6.263  -9.660  0.50 17.24           C
ATOM   1807  O   ILE A 238      -0.355  -6.129  -8.580  0.50 17.09           O
ATOM   1808  CB  ILE A 238      -0.315  -4.815 -11.675  0.50 19.17           C
ATOM   1809  CG1 ILE A 238       0.739  -4.770 -12.790  0.50 17.46           C
ATOM   1810  CG2 ILE A 238      -0.147  -3.671 -10.680  0.50 15.32           C
ATOM   1811  CD1 ILE A 238       0.829  -3.459 -13.535  0.50 17.37           C
ATOM   1812  N   VAL A 239      -2.249  -6.527  -9.730  1.00 15.98           N
ATOM   1813  CA  VAL A 239      -3.047  -6.733  -8.521  1.00 14.43           C
ATOM   1814  C   VAL A 239      -2.557  -7.943  -7.755  1.00 15.64           C
ATOM   1815  O   VAL A 239      -2.418  -7.880  -6.545  1.00 16.58           O
ATOM   1816  CB  VAL A 239      -4.543  -6.881  -8.792  1.00 18.78           C
ATOM   1817  CG1 VAL A 239      -5.297  -7.129  -7.437  1.00 17.46           C
ATOM   1818  CG2 VAL A 239      -5.085  -5.630  -9.548  1.00 17.42           C
ATOM   1819  N   GLY A 240      -2.284  -9.048  -8.439  1.00 17.15           N
ATOM   1820  CA  GLY A 240      -1.768 -10.244  -7.770  1.00 18.42           C
ATOM   1821  C   GLY A 240      -0.442  -9.995  -7.063  1.00 19.44           C
ATOM   1822  O   GLY A 240      -0.249 -10.495  -5.973  1.00 17.74           O
ATOM   1823  N   LEU A 241       0.480  -9.257  -7.695  1.00 16.88           N
ATOM   1824  CA  LEU A 241       1.768  -8.990  -7.094  1.00 16.84           C
ATOM   1825  C   LEU A 241       1.636  -8.043  -5.898  1.00 14.79           C
ATOM   1826  O   LEU A 241       2.374  -8.159  -4.964  1.00 15.70           O
ATOM   1827  CB  LEU A 241       2.754  -8.420  -8.104  1.00 15.98           C
ATOM   1828  CG  LEU A 241       3.208  -9.479  -9.138  1.00 21.55           C
ATOM   1829  CD1 LEU A 241       3.901  -8.816 -10.331  1.00 27.23           C
ATOM   1830  CD2 LEU A 241       4.117 -10.542  -8.487  1.00 27.27           C
ATOM   1831  N   PHE A 242       0.691  -7.137  -5.932  1.00 15.27           N
ATOM   1832  CA  PHE A 242       0.396  -6.290  -4.774  1.00 15.30           C
ATOM   1833  C   PHE A 242      -0.040  -7.151  -3.595  1.00 13.79           C
ATOM   1834  O   PHE A 242       0.474  -7.025  -2.489  1.00 14.41           O
ATOM   1835  CB  PHE A 242      -0.668  -5.253  -5.136  1.00 16.36           C
ATOM   1836  CG  PHE A 242      -1.035  -4.333  -3.998  1.00 14.44           C
ATOM   1837  CD1 PHE A 242      -0.400  -3.110  -3.855  1.00 15.15           C
ATOM   1838  CD2 PHE A 242      -1.950  -4.729  -3.036  1.00 15.91           C
ATOM   1839  CE1 PHE A 242      -0.709  -2.268  -2.777  1.00 17.29           C
ATOM   1840  CE2 PHE A 242      -2.259  -3.867  -1.956  1.00 18.16           C
ATOM   1841  CZ  PHE A 242      -1.642  -2.652  -1.863  1.00 15.53           C
ATOM   1842  N   ALA A 243      -0.958  -8.069  -3.850  1.00 15.53           N
ATOM   1843  CA  ALA A 243      -1.399  -9.013  -2.805  1.00 16.62           C
ATOM   1844  C   ALA A 243      -0.240  -9.903  -2.295  1.00 15.93           C
ATOM   1845  O   ALA A 243      -0.089 -10.057  -1.084  1.00 17.51           O
ATOM   1846  CB  ALA A 243      -2.610  -9.861  -3.309  1.00 17.15           C
ATOM   1847  N   LEU A 244       0.572 -10.463  -3.198  0.50 15.80           N
ATOM   1848  CA  LEU A 244       1.711 -11.274  -2.821  0.50 15.44           C
ATOM   1849  C   LEU A 244       2.621 -10.493  -1.872  0.50 15.92           C
ATOM   1850  O   LEU A 244       3.012 -10.999  -0.806  0.50 15.63           O
ATOM   1851  CB  LEU A 244       2.525 -11.686  -4.061  0.50 16.13           C
ATOM   1852  CG  LEU A 244       3.750 -12.580  -3.916  0.50 20.22           C
ATOM   1853  CD1 LEU A 244       3.396 -13.876  -3.190  0.50 23.12           C
ATOM   1854  CD2 LEU A 244       4.357 -12.880  -5.298  0.50 16.91           C
ATOM   1855  N   CYS A 245       2.946  -9.263  -2.254  1.00 14.28           N
ATOM   1856  CA  CYS A 245       3.929  -8.446  -1.496  1.00 15.16           C
ATOM   1857  C   CYS A 245       3.437  -7.958  -0.123  1.00 14.57           C
ATOM   1858  O   CYS A 245       4.225  -7.823   0.817  1.00 15.35           O
ATOM   1859  CB  CYS A 245       4.369  -7.241  -2.336  1.00 15.90           C
ATOM   1860  SG  CYS A 245       5.413  -7.728  -3.748  1.00 19.98           S
ATOM   1861  N   TRP A 246       2.151  -7.663  -0.006  1.00 13.46           N
ATOM   1862  CA  TRP A 246       1.567  -7.088   1.241  1.00 14.32           C
ATOM   1863  C   TRP A 246       0.951  -8.108   2.181  1.00 14.10           C
ATOM   1864  O   TRP A 246       0.967  -7.907   3.390  1.00 14.55           O
ATOM   1865  CB  TRP A 246       0.506  -5.989   0.928  1.00 13.52           C
ATOM   1866  CG  TRP A 246       1.156  -4.726   0.498  1.00 10.54           C
ATOM   1867  CD1 TRP A 246       1.336  -4.283  -0.779  1.00 13.89           C
ATOM   1868  CD2 TRP A 246       1.746  -3.743   1.345  1.00 12.65           C
ATOM   1869  NE1 TRP A 246       2.027  -3.120  -0.782  1.00 14.44           N
ATOM   1870  CE2 TRP A 246       2.321  -2.774   0.518  1.00 14.37           C
ATOM   1871  CE3 TRP A 246       1.898  -3.624   2.725  1.00 15.46           C
ATOM   1872  CZ2 TRP A 246       2.989  -1.650   1.027  1.00 16.34           C
ATOM   1873  CZ3 TRP A 246       2.571  -2.517   3.235  1.00 17.42           C
ATOM   1874  CH2 TRP A 246       3.131  -1.557   2.380  1.00 16.34           C
ATOM   1875  N   LEU A 247       0.402  -9.191   1.637  1.00 15.90           N
ATOM   1876  CA  LEU A 247      -0.239 -10.193   2.463  1.00 15.77           C
ATOM   1877  C   LEU A 247       0.623 -10.726   3.632  1.00 15.48           C
ATOM   1878  O   LEU A 247       0.084 -10.931   4.735  1.00 16.06           O
ATOM   1879  CB  LEU A 247      -0.803 -11.355   1.638  1.00 16.53           C
ATOM   1880  CG  LEU A 247      -2.160 -11.125   1.015  1.00 18.34           C
ATOM   1881  CD1 LEU A 247      -2.600 -12.364   0.143  1.00 23.30           C
ATOM   1882  CD2 LEU A 247      -3.229 -10.819   2.101  1.00 19.50           C
ATOM   1883  N   PRO A 248       1.917 -10.985   3.413  1.00 15.30           N
ATOM   1884  CA  PRO A 248       2.667 -11.544   4.509  1.00 16.47           C
ATOM   1885  C   PRO A 248       2.664 -10.657   5.744  1.00 15.84           C
ATOM   1886  O   PRO A 248       2.433 -11.166   6.830  1.00 16.05           O
ATOM   1887  CB  PRO A 248       4.054 -11.780   3.898  1.00 19.75           C
ATOM   1888  CG  PRO A 248       3.736 -12.044   2.483  1.00 18.87           C
ATOM   1889  CD  PRO A 248       2.720 -11.032   2.176  1.00 16.55           C
ATOM   1890  N   LEU A 249       2.823  -9.354   5.584  1.00 15.17           N
ATOM   1891  CA  LEU A 249       2.786  -8.449   6.714  1.00 16.77           C
ATOM   1892  C   LEU A 249       1.420  -8.454   7.375  1.00 16.37           C
ATOM   1893  O   LEU A 249       1.315  -8.533   8.615  1.00 15.96           O
ATOM   1894  CB  LEU A 249       3.158  -7.046   6.229  1.00 21.52           C
ATOM   1895  CG  LEU A 249       3.843  -6.045   7.117  1.00 24.15           C
ATOM   1896  CD1 LEU A 249       4.866  -6.610   8.105  1.00 18.86           C
ATOM   1897  CD2 LEU A 249       4.408  -4.932   6.208  1.00 15.73           C
ATOM   1898  N   HIS A 250       0.361  -8.429   6.563  1.00 13.92           N
ATOM   1899  CA  HIS A 250      -0.996  -8.439   7.098  1.00 15.79           C
ATOM   1900  C   HIS A 250      -1.263  -9.727   7.872  1.00 16.56           C
ATOM   1901  O   HIS A 250      -1.867  -9.721   8.966  1.00 16.97           O
ATOM   1902  CB  HIS A 250      -2.054  -8.277   5.982  1.00 14.64           C
ATOM   1903  CG  HIS A 250      -2.143  -6.887   5.435  1.00 14.57           C
ATOM   1904  ND1 HIS A 250      -2.484  -5.790   6.203  1.00 16.46           N
ATOM   1905  CD2 HIS A 250      -1.920  -6.417   4.188  1.00 15.88           C
ATOM   1906  CE1 HIS A 250      -2.474  -4.709   5.439  1.00 17.54           C
ATOM   1907  NE2 HIS A 250      -2.129  -5.065   4.214  1.00 14.89           N
ATOM   1908  N   ILE A 251      -0.798 -10.822   7.316  1.00 12.74           N
ATOM   1909  CA  ILE A 251      -0.977 -12.145   7.937  1.00 14.27           C
ATOM   1910  C   ILE A 251      -0.239 -12.246   9.285  1.00 14.74           C
ATOM   1911  O   ILE A 251      -0.788 -12.715  10.269  1.00 14.38           O
ATOM   1912  CB  ILE A 251      -0.588 -13.265   6.980  1.00 14.24           C
ATOM   1913  CG1 ILE A 251      -1.633 -13.378   5.872  1.00 17.35           C
ATOM   1914  CG2 ILE A 251      -0.514 -14.623   7.665  1.00 15.31           C
ATOM   1915  CD1 ILE A 251      -1.153 -14.321   4.735  1.00 20.72           C
ATOM   1916  N   ILE A 252       1.001 -11.773   9.317  1.00 13.15           N
ATOM   1917  CA  ILE A 252       1.760 -11.694  10.568  1.00 12.90           C
ATOM   1918  C   ILE A 252       0.966 -10.870  11.589  1.00 13.49           C
ATOM   1919  O   ILE A 252       0.820 -11.285  12.727  1.00 14.09           O
ATOM   1920  CB  ILE A 252       3.183 -11.158  10.362  1.00 12.51           C
ATOM   1921  CG1 ILE A 252       4.006 -12.150   9.530  1.00 13.99           C
ATOM   1922  CG2 ILE A 252       3.928 -10.913  11.751  1.00 14.67           C
ATOM   1923  CD1 ILE A 252       5.316 -11.587   8.942  1.00 17.28           C
ATOM   1924  N   ASN A 253       0.436  -9.710  11.199  1.00 14.46           N
ATOM   1925  CA  ASN A 253      -0.363  -8.895  12.113  1.00 14.57           C
ATOM   1926  C   ASN A 253      -1.560  -9.674  12.657  1.00 16.16           C
ATOM   1927  O   ASN A 253      -1.882  -9.571  13.832  1.00 14.58           O
ATOM   1928  CB  ASN A 253      -0.805  -7.580  11.461  1.00 14.19           C
ATOM   1929  CG  ASN A 253       0.342  -6.608  11.282  1.00 13.48           C
ATOM   1930  OD1 ASN A 253       1.404  -6.720  11.962  1.00 13.55           O
ATOM   1931  ND2 ASN A 253       0.166  -5.645  10.372  1.00 11.83           N
ATOM   1932  N   CYS A 254      -2.231 -10.455  11.805  1.00 14.23           N
ATOM   1933  CA  CYS A 254      -3.304 -11.323  12.258  1.00 14.30           C
ATOM   1934  C   CYS A 254      -2.860 -12.314  13.343  1.00 15.68           C
ATOM   1935  O   CYS A 254      -3.586 -12.525  14.311  1.00 17.17           O
ATOM   1936  CB  CYS A 254      -3.935 -12.064  11.088  1.00 15.51           C
ATOM   1937  SG  CYS A 254      -4.938 -10.951  10.018  1.00 16.69           S
ATOM   1938  N   PHE A 255      -1.698 -12.929  13.173  1.00 14.02           N
ATOM   1939  CA  PHE A 255      -1.172 -13.865  14.180  1.00 15.44           C
ATOM   1940  C   PHE A 255      -0.871 -13.151  15.495  1.00 16.01           C
ATOM   1941  O   PHE A 255      -1.253 -13.617  16.554  1.00 17.39           O
ATOM   1942  CB  PHE A 255       0.091 -14.599  13.684  1.00 17.44           C
ATOM   1943  CG  PHE A 255      -0.215 -15.808  12.870  1.00 15.50           C
ATOM   1944  CD1 PHE A 255      -0.319 -15.723  11.499  1.00 13.50           C
ATOM   1945  CD2 PHE A 255      -0.438 -17.037  13.494  1.00 16.90           C
ATOM   1946  CE1 PHE A 255      -0.675 -16.842  10.751  1.00 16.64           C
ATOM   1947  CE2 PHE A 255      -0.742 -18.165  12.762  1.00 17.83           C
ATOM   1948  CZ  PHE A 255      -0.867 -18.067  11.389  1.00 19.53           C
ATOM   1949  N   THR A 256      -0.193 -12.021  15.414  1.00 15.36           N
ATOM   1950  CA  THR A 256       0.072 -11.188  16.587  1.00 16.39           C
ATOM   1951  C   THR A 256      -1.209 -10.841  17.343  1.00 16.42           C
ATOM   1952  O   THR A 256      -1.268 -10.999  18.566  1.00 18.06           O
ATOM   1953  CB  THR A 256       0.821  -9.896  16.161  1.00 13.35           C
ATOM   1954  OG1 THR A 256       2.036 -10.270  15.497  1.00 14.81           O
ATOM   1955  CG2 THR A 256       1.157  -8.996  17.395  1.00 16.38           C
ATOM   1956  N   PHE A 257      -2.254 -10.440  16.612  1.00 13.50           N
ATOM   1957  CA  PHE A 257      -3.511  -9.984  17.214  1.00 15.80           C
ATOM   1958  C   PHE A 257      -4.382 -11.111  17.754  1.00 17.74           C
ATOM   1959  O   PHE A 257      -4.880 -11.061  18.896  1.00 18.98           O
ATOM   1960  CB  PHE A 257      -4.304  -9.179  16.157  1.00 16.42           C
ATOM   1961  CG  PHE A 257      -5.570  -8.553  16.664  1.00 14.67           C
ATOM   1962  CD1 PHE A 257      -6.795  -8.872  16.104  1.00 19.36           C
ATOM   1963  CD2 PHE A 257      -5.551  -7.620  17.716  1.00 18.63           C
ATOM   1964  CE1 PHE A 257      -7.970  -8.289  16.558  1.00 19.11           C
ATOM   1965  CE2 PHE A 257      -6.708  -7.041  18.156  1.00 16.21           C
ATOM   1966  CZ  PHE A 257      -7.917  -7.393  17.619  1.00 23.13           C
ATOM   1967  N   PHE A 258      -4.620 -12.106  16.916  1.00 16.62           N
ATOM   1968  CA  PHE A 258      -5.590 -13.145  17.222  1.00 18.57           C
ATOM   1969  C   PHE A 258      -5.001 -14.284  18.069  1.00 20.35           C
ATOM   1970  O   PHE A 258      -5.770 -15.067  18.663  1.00 19.87           O
ATOM   1971  CB  PHE A 258      -6.175 -13.721  15.923  1.00 17.96           C
ATOM   1972  CG  PHE A 258      -7.098 -12.799  15.156  1.00 16.45           C
ATOM   1973  CD1 PHE A 258      -6.853 -12.498  13.808  1.00 15.14           C
ATOM   1974  CD2 PHE A 258      -8.242 -12.248  15.771  1.00 22.41           C
ATOM   1975  CE1 PHE A 258      -7.740 -11.679  13.094  1.00 16.31           C
ATOM   1976  CE2 PHE A 258      -9.130 -11.421  15.066  1.00 20.75           C
ATOM   1977  CZ  PHE A 258      -8.888 -11.145  13.736  1.00 16.18           C
ATOM   1978  N   CYS A 259      -3.669 -14.418  18.093  1.00 17.86           N
ATOM   1979  CA  CYS A 259      -3.010 -15.537  18.778  1.00 21.87           C
ATOM   1980  C   CYS A 259      -2.040 -15.044  19.854  1.00 21.82           C
ATOM   1981  O   CYS A 259      -0.807 -15.150  19.696  1.00 23.08           O
ATOM   1982  CB  CYS A 259      -2.314 -16.501  17.790  1.00 22.92           C
ATOM   1983  SG  CYS A 259      -1.875 -18.054  18.691  1.00 32.21           S
ATOM   1984  N   PRO A 260      -2.589 -14.497  20.951  1.00 28.73           N
ATOM   1985  CA  PRO A 260      -1.713 -14.048  22.034  1.00 32.14           C
ATOM   1986  C   PRO A 260      -0.903 -15.166  22.721  1.00 33.31           C
ATOM   1987  O   PRO A 260       0.095 -14.858  23.353  1.00 34.05           O
ATOM   1988  CB  PRO A 260      -2.671 -13.354  23.017  1.00 33.89           C
ATOM   1989  CG  PRO A 260      -4.015 -13.876  22.701  1.00 33.30           C
ATOM   1990  CD  PRO A 260      -4.007 -14.182  21.224  1.00 28.86           C
ATOM   1991  N   ASP A 261      -1.300 -16.433  22.566  1.00 30.98           N
ATOM   1992  CA  ASP A 261      -0.528 -17.577  23.092  1.00 34.49           C
ATOM   1993  C   ASP A 261       0.609 -18.020  22.167  1.00 31.66           C
ATOM   1994  O   ASP A 261       1.398 -18.895  22.526  1.00 34.08           O
ATOM   1995  CB  ASP A 261      -1.449 -18.785  23.310  1.00 40.34           C
ATOM   1996  CG  ASP A 261      -2.423 -18.585  24.436  1.00 52.14           C
ATOM   1997  OD1 ASP A 261      -2.016 -18.044  25.493  1.00 63.82           O
ATOM   1998  OD2 ASP A 261      -3.596 -18.999  24.279  1.00 65.27           O
ATOM   1999  N   CYS A 262       0.663 -17.458  20.965  1.00 27.70           N
ATOM   2000  CA  CYS A 262       1.716 -17.761  19.992  1.00 27.37           C
ATOM   2001  C   CYS A 262       2.866 -16.774  20.208  1.00 26.01           C
ATOM   2002  O   CYS A 262       2.622 -15.581  20.422  1.00 26.80           O
ATOM   2003  CB  CYS A 262       1.201 -17.568  18.542  1.00 27.53           C
ATOM   2004  SG  CYS A 262      -0.090 -18.707  17.922  1.00 34.98           S
ATOM   2005  N   SER A 263       4.089 -17.255  20.105  1.00 26.02           N
ATOM   2006  CA  SER A 263       5.265 -16.381  20.170  1.00 28.09           C
ATOM   2007  C   SER A 263       5.155 -15.369  19.018  1.00 24.89           C
ATOM   2008  O   SER A 263       4.671 -15.699  17.946  1.00 23.65           O
ATOM   2009  CB  SER A 263       6.550 -17.180  20.023  1.00 31.62           C
ATOM   2010  OG  SER A 263       6.766 -18.032  21.116  1.00 38.58           O
ATOM   2011  N   HIS A 264       5.598 -14.145  19.247  1.00 25.44           N
ATOM   2012  CA  HIS A 264       5.586 -13.155  18.199  1.00 24.02           C
ATOM   2013  C   HIS A 264       6.507 -13.624  17.055  1.00 21.60           C
ATOM   2014  O   HIS A 264       7.556 -14.225  17.283  1.00 20.29           O
ATOM   2015  CB  HIS A 264       6.070 -11.817  18.758  1.00 24.93           C
ATOM   2016  CG  HIS A 264       5.706 -10.636  17.920  1.00 26.30           C
ATOM   2017  ND1 HIS A 264       6.282 -10.386  16.695  1.00 24.14           N
ATOM   2018  CD2 HIS A 264       4.807  -9.636  18.132  1.00 26.47           C
ATOM   2019  CE1 HIS A 264       5.773  -9.268  16.196  1.00 21.74           C
ATOM   2020  NE2 HIS A 264       4.882  -8.785  17.052  1.00 27.22           N
ATOM   2021  N   ALA A 265       6.117 -13.336  15.824  1.00 22.19           N
ATOM   2022  CA  ALA A 265       7.003 -13.586  14.669  1.00 19.97           C
ATOM   2023  C   ALA A 265       8.353 -12.971  15.006  1.00 20.98           C
ATOM   2024  O   ALA A 265       8.409 -11.861  15.550  1.00 21.55           O
ATOM   2025  CB  ALA A 265       6.402 -12.919  13.392  1.00 20.94           C
ATOM   2026  N   PRO A 266       9.448 -13.651  14.641  1.00 18.48           N
ATOM   2027  CA  PRO A 266      10.736 -13.114  14.997  1.00 21.64           C
ATOM   2028  C   PRO A 266      11.077 -11.833  14.230  1.00 19.04           C
ATOM   2029  O   PRO A 266      10.568 -11.585  13.147  1.00 18.26           O
ATOM   2030  CB  PRO A 266      11.723 -14.254  14.660  1.00 24.58           C
ATOM   2031  CG  PRO A 266      11.049 -15.068  13.665  1.00 29.29           C
ATOM   2032  CD  PRO A 266       9.547 -14.919  13.914  1.00 23.64           C
ATOM   2033  N   LEU A 267      11.979 -11.070  14.801  1.00 20.00           N
ATOM   2034  CA  LEU A 267      12.419  -9.805  14.221  1.00 23.09           C
ATOM   2035  C   LEU A 267      12.907  -9.944  12.787  1.00 19.03           C
ATOM   2036  O   LEU A 267      12.572  -9.091  11.925  1.00 17.98           O
ATOM   2037  CB  LEU A 267      13.559  -9.216  15.067  1.00 25.94           C
ATOM   2038  CG  LEU A 267      13.804  -7.725  15.008  1.00 30.90           C
ATOM   2039  CD1 LEU A 267      12.496  -7.008  15.208  1.00 33.29           C
ATOM   2040  CD2 LEU A 267      14.794  -7.288  16.106  1.00 38.20           C
ATOM   2041  N   TRP A 268      13.675 -10.991  12.500  1.00 18.19           N
ATOM   2042  CA  TRP A 268      14.200 -11.129  11.137  1.00 19.95           C
ATOM   2043  C   TRP A 268      13.021 -11.256  10.126  1.00 18.21           C
ATOM   2044  O   TRP A 268      13.086 -10.754   8.994  1.00 15.78           O
ATOM   2045  CB  TRP A 268      15.195 -12.290  11.006  1.00 21.13           C
ATOM   2046  CG  TRP A 268      14.632 -13.680  11.170  1.00 24.39           C
ATOM   2047  CD1 TRP A 268      14.648 -14.445  12.298  1.00 26.14           C
ATOM   2048  CD2 TRP A 268      13.953 -14.457  10.175  1.00 21.66           C
ATOM   2049  NE1 TRP A 268      14.055 -15.656  12.069  1.00 26.27           N
ATOM   2050  CE2 TRP A 268      13.605 -15.689  10.778  1.00 25.92           C
ATOM   2051  CE3 TRP A 268      13.628 -14.245   8.831  1.00 21.71           C
ATOM   2052  CZ2 TRP A 268      12.962 -16.699  10.080  1.00 33.15           C
ATOM   2053  CZ3 TRP A 268      12.970 -15.245   8.146  1.00 26.93           C
ATOM   2054  CH2 TRP A 268      12.639 -16.448   8.776  1.00 27.23           C
ATOM   2055  N   LEU A 269      11.980 -11.979  10.530  1.00 17.00           N
ATOM   2056  CA  LEU A 269      10.800 -12.172   9.679  1.00 18.33           C
ATOM   2057  C   LEU A 269       9.968 -10.906   9.509  1.00 13.90           C
ATOM   2058  O   LEU A 269       9.413 -10.658   8.417  1.00 17.30           O
ATOM   2059  CB  LEU A 269       9.936 -13.320  10.212  1.00 21.71           C
ATOM   2060  CG  LEU A 269       8.730 -13.704   9.357  1.00 19.77           C
ATOM   2061  CD1 LEU A 269       9.141 -14.116   7.947  1.00 25.16           C
ATOM   2062  CD2 LEU A 269       7.906 -14.820  10.041  1.00 21.43           C
ATOM   2063  N   MET A 270       9.830 -10.114  10.583  1.00 15.96           N
ATOM   2064  CA  MET A 270       9.182  -8.819  10.493  1.00 14.45           C
ATOM   2065  C   MET A 270       9.850  -7.953   9.433  1.00 13.84           C
ATOM   2066  O   MET A 270       9.168  -7.393   8.571  1.00 14.65           O
ATOM   2067  CB  MET A 270       9.182  -8.059  11.833  1.00 14.23           C
ATOM   2068  CG  MET A 270       8.469  -8.753  12.995  1.00 18.10           C
ATOM   2069  SD  MET A 270       6.770  -9.238  12.621  1.00 18.12           S
ATOM   2070  CE  MET A 270       5.973  -7.658  12.207  1.00 17.82           C
ATOM   2071  N   TYR A 271      11.171  -7.860   9.511  1.00 15.45           N
ATOM   2072  CA  TYR A 271      11.911  -7.038   8.588  1.00 15.92           C
ATOM   2073  C   TYR A 271      11.908  -7.617   7.161  1.00 16.07           C
ATOM   2074  O   TYR A 271      11.811  -6.856   6.203  1.00 15.35           O
ATOM   2075  CB  TYR A 271      13.264  -6.695   9.166  1.00 19.29           C
ATOM   2076  CG  TYR A 271      13.038  -5.629  10.244  1.00 21.48           C
ATOM   2077  CD1 TYR A 271      12.734  -4.324   9.882  1.00 21.94           C
ATOM   2078  CD2 TYR A 271      13.028  -5.934  11.587  1.00 24.28           C
ATOM   2079  CE1 TYR A 271      12.477  -3.328  10.828  1.00 31.06           C
ATOM   2080  CE2 TYR A 271      12.788  -4.925  12.555  1.00 29.95           C
ATOM   2081  CZ  TYR A 271      12.507  -3.629  12.156  1.00 27.32           C
ATOM   2082  OH  TYR A 271      12.247  -2.621  13.100  1.00 25.49           O
ATOM   2083  N   LEU A 272      11.946  -8.936   7.018  1.00 14.56           N
ATOM   2084  CA  LEU A 272      11.798  -9.524   5.694  1.00 15.25           C
ATOM   2085  C   LEU A 272      10.431  -9.132   5.107  1.00 14.84           C
ATOM   2086  O   LEU A 272      10.330  -8.773   3.937  1.00 13.82           O
ATOM   2087  CB  LEU A 272      11.943 -11.058   5.732  1.00 18.73           C
ATOM   2088  CG  LEU A 272      11.892 -11.749   4.371  1.00 24.00           C
ATOM   2089  CD1 LEU A 272      12.975 -11.178   3.432  1.00 22.85           C
ATOM   2090  CD2 LEU A 272      12.024 -13.247   4.513  1.00 21.98           C
ATOM   2091  N   ALA A 273       9.373  -9.222   5.904  1.00 14.41           N
ATOM   2092  CA  ALA A 273       8.025  -8.885   5.423  1.00 13.64           C
ATOM   2093  C   ALA A 273       7.875  -7.410   5.046  1.00 12.80           C
ATOM   2094  O   ALA A 273       7.176  -7.052   4.070  1.00 12.86           O
ATOM   2095  CB  ALA A 273       6.946  -9.309   6.457  1.00 13.43           C
ATOM   2096  N   ILE A 274       8.517  -6.544   5.823  1.00 13.42           N
ATOM   2097  CA  ILE A 274       8.516  -5.120   5.535  1.00 13.04           C
ATOM   2098  C   ILE A 274       9.256  -4.854   4.223  1.00 14.88           C
ATOM   2099  O   ILE A 274       8.770  -4.123   3.355  1.00 15.20           O
ATOM   2100  CB  ILE A 274       9.148  -4.313   6.700  1.00 15.43           C
ATOM   2101  CG1 ILE A 274       8.259  -4.366   7.976  1.00 13.72           C
ATOM   2102  CG2 ILE A 274       9.452  -2.872   6.224  1.00 13.18           C
ATOM   2103  CD1 ILE A 274       9.007  -3.874   9.275  1.00 13.61           C
ATOM   2104  N   VAL A 275      10.441  -5.430   4.068  1.00 13.70           N
ATOM   2105  CA  VAL A 275      11.182  -5.271   2.827  1.00 14.90           C
ATOM   2106  C   VAL A 275      10.400  -5.808   1.614  1.00 14.05           C
ATOM   2107  O   VAL A 275      10.365  -5.185   0.547  1.00 15.41           O
ATOM   2108  CB  VAL A 275      12.573  -5.965   2.958  1.00 18.12           C
ATOM   2109  CG1 VAL A 275      13.144  -6.296   1.645  1.00 26.13           C
ATOM   2110  CG2 VAL A 275      13.498  -5.060   3.792  1.00 17.25           C
ATOM   2111  N   LEU A 276       9.747  -6.949   1.781  1.00 14.95           N
ATOM   2112  CA  LEU A 276       8.911  -7.501   0.698  1.00 15.28           C
ATOM   2113  C   LEU A 276       7.803  -6.507   0.309  1.00 16.27           C
ATOM   2114  O   LEU A 276       7.563  -6.260  -0.879  1.00 16.26           O
ATOM   2115  CB  LEU A 276       8.313  -8.834   1.102  1.00 14.14           C
ATOM   2116  CG  LEU A 276       7.318  -9.440   0.089  1.00 17.56           C
ATOM   2117  CD1 LEU A 276       7.963  -9.762  -1.282  1.00 15.57           C
ATOM   2118  CD2 LEU A 276       6.643 -10.664   0.671  1.00 18.79           C
ATOM   2119  N   SER A 277       7.177  -5.882   1.295  1.00 14.28           N
ATOM   2120  CA  SER A 277       6.106  -4.947   1.006  1.00 14.14           C
ATOM   2121  C   SER A 277       6.641  -3.755   0.181  1.00 16.45           C
ATOM   2122  O   SER A 277       5.985  -3.305  -0.747  1.00 15.02           O
ATOM   2123  CB  SER A 277       5.359  -4.478   2.267  1.00 14.98           C
ATOM   2124  OG  SER A 277       6.076  -3.498   3.014  1.00 16.26           O
ATOM   2125  N   HIS A 278       7.841  -3.288   0.517  1.00 16.82           N
ATOM   2126  CA  HIS A 278       8.455  -2.209  -0.239  1.00 15.32           C
ATOM   2127  C   HIS A 278       8.857  -2.597  -1.661  1.00 15.03           C
ATOM   2128  O   HIS A 278       8.833  -1.742  -2.529  1.00 16.21           O
ATOM   2129  CB  HIS A 278       9.649  -1.638   0.497  1.00 15.59           C
ATOM   2130  CG  HIS A 278       9.301  -1.100   1.863  1.00 15.81           C
ATOM   2131  ND1 HIS A 278      10.241  -0.872   2.842  1.00 18.59           N
ATOM   2132  CD2 HIS A 278       8.104  -0.736   2.400  1.00 21.46           C
ATOM   2133  CE1 HIS A 278       9.637  -0.378   3.921  1.00 22.51           C
ATOM   2134  NE2 HIS A 278       8.339  -0.295   3.680  1.00 21.32           N
ATOM   2135  N   THR A 279       9.228  -3.858  -1.870  0.50 15.21           N
ATOM   2136  CA  THR A 279       9.657  -4.335  -3.178  0.50 16.90           C
ATOM   2137  C   THR A 279       8.501  -4.284  -4.190  0.50 15.77           C
ATOM   2138  O   THR A 279       8.726  -4.248  -5.395  0.50 15.49           O
ATOM   2139  CB  THR A 279      10.254  -5.750  -3.083  0.50 17.77           C
ATOM   2140  OG1 THR A 279      11.467  -5.703  -2.307  0.50 17.88           O
ATOM   2141  CG2 THR A 279      10.554  -6.278  -4.467  0.50 19.66           C
ATOM   2142  N   ASN A 280       7.274  -4.223  -3.700  1.00 16.28           N
ATOM   2143  CA  ASN A 280       6.132  -4.016  -4.577  1.00 15.88           C
ATOM   2144  C   ASN A 280       6.223  -2.732  -5.417  1.00 18.49           C
ATOM   2145  O   ASN A 280       5.737  -2.701  -6.552  1.00 18.03           O
ATOM   2146  CB  ASN A 280       4.808  -3.961  -3.835  1.00 16.29           C
ATOM   2147  CG  ASN A 280       3.630  -3.890  -4.810  1.00 18.71           C
ATOM   2148  OD1 ASN A 280       2.890  -2.906  -4.845  1.00 17.94           O
ATOM   2149  ND2 ASN A 280       3.500  -4.924  -5.647  1.00 17.93           N
ATOM   2150  N   SER A 281       6.849  -1.704  -4.848  1.00 16.43           N
ATOM   2151  CA  SER A 281       7.033  -0.411  -5.512  1.00 14.79           C
ATOM   2152  C   SER A 281       8.074  -0.423  -6.624  1.00 15.51           C
ATOM   2153  O   SER A 281       8.273   0.611  -7.276  1.00 19.02           O
ATOM   2154  CB  SER A 281       7.381   0.658  -4.471  1.00 16.29           C
ATOM   2155  OG  SER A 281       6.268   0.846  -3.567  1.00 18.35           O
ATOM   2156  N   VAL A 282       8.740  -1.562  -6.815  1.00 15.28           N
ATOM   2157  CA  VAL A 282       9.766  -1.754  -7.860  1.00 17.23           C
ATOM   2158  C   VAL A 282       9.157  -2.514  -9.039  1.00 18.73           C
ATOM   2159  O   VAL A 282       9.596  -2.337 -10.175  1.00 19.65           O
ATOM   2160  CB  VAL A 282      10.997  -2.539  -7.301  1.00 17.32           C
ATOM   2161  CG1 VAL A 282      12.093  -2.777  -8.387  1.00 20.47           C
ATOM   2162  CG2 VAL A 282      11.561  -1.803  -6.078  1.00 15.05           C
ATOM   2163  N   VAL A 283       8.179  -3.388  -8.772  1.00 16.74           N
ATOM   2164  CA  VAL A 283       7.816  -4.405  -9.774  1.00 17.86           C
ATOM   2165  C   VAL A 283       6.956  -3.899 -10.947  1.00 17.49           C
ATOM   2166  O   VAL A 283       7.058  -4.422 -12.045  1.00 17.55           O
ATOM   2167  CB  VAL A 283       7.116  -5.635  -9.121  1.00 18.36           C
ATOM   2168  CG1 VAL A 283       8.012  -6.221  -8.006  1.00 24.71           C
ATOM   2169  CG2 VAL A 283       5.721  -5.295  -8.595  1.00 18.86           C
ATOM   2170  N   ASN A 284       6.098  -2.915 -10.732  1.00 15.15           N
ATOM   2171  CA  ASN A 284       5.127  -2.545 -11.799  1.00 15.53           C
ATOM   2172  C   ASN A 284       5.761  -2.082 -13.134  1.00 16.97           C
ATOM   2173  O   ASN A 284       5.306  -2.526 -14.180  1.00 17.58           O
ATOM   2174  CB  ASN A 284       4.083  -1.525 -11.342  1.00 16.62           C
ATOM   2175  CG  ASN A 284       3.180  -2.063 -10.258  1.00 18.36           C
ATOM   2176  OD1 ASN A 284       3.147  -3.269  -9.987  1.00 22.66           O
ATOM   2177  ND2 ASN A 284       2.443  -1.165  -9.616  1.00 21.60           N
ATOM   2178  N   PRO A 285       6.819  -1.249 -13.093  1.00 14.73           N
ATOM   2179  CA  PRO A 285       7.500  -0.885 -14.330  1.00 18.20           C
ATOM   2180  C   PRO A 285       7.974  -2.102 -15.157  1.00 19.15           C
ATOM   2181  O   PRO A 285       7.932  -2.079 -16.390  1.00 17.82           O
ATOM   2182  CB  PRO A 285       8.661  -0.038 -13.833  1.00 18.86           C
ATOM   2183  CG  PRO A 285       8.135   0.572 -12.571  1.00 17.88           C
ATOM   2184  CD  PRO A 285       7.351  -0.487 -11.948  1.00 15.67           C
ATOM   2185  N   PHE A 286       8.373  -3.186 -14.486  1.00 18.31           N
ATOM   2186  CA  PHE A 286       8.813  -4.408 -15.186  1.00 17.52           C
ATOM   2187  C   PHE A 286       7.655  -5.133 -15.831  1.00 17.08           C
ATOM   2188  O   PHE A 286       7.777  -5.630 -16.943  1.00 16.81           O
ATOM   2189  CB  PHE A 286       9.522  -5.351 -14.215  1.00 19.56           C
ATOM   2190  CG  PHE A 286      10.898  -4.892 -13.860  1.00 23.62           C
ATOM   2191  CD1 PHE A 286      11.119  -4.021 -12.788  1.00 21.97           C
ATOM   2192  CD2 PHE A 286      11.970  -5.301 -14.632  1.00 25.13           C
ATOM   2193  CE1 PHE A 286      12.403  -3.579 -12.473  1.00 26.85           C
ATOM   2194  CE2 PHE A 286      13.292  -4.885 -14.305  1.00 30.34           C
ATOM   2195  CZ  PHE A 286      13.492  -4.019 -13.246  1.00 27.02           C
ATOM   2196  N   ILE A 287       6.508  -5.152 -15.157  1.00 15.10           N
ATOM   2197  CA  ILE A 287       5.304  -5.728 -15.735  1.00 17.40           C
ATOM   2198  C   ILE A 287       4.885  -4.927 -16.977  1.00 17.60           C
ATOM   2199  O   ILE A 287       4.563  -5.525 -18.011  1.00 18.14           O
ATOM   2200  CB  ILE A 287       4.117  -5.845 -14.705  1.00 16.00           C
ATOM   2201  CG1 ILE A 287       4.496  -6.716 -13.500  1.00 21.47           C
ATOM   2202  CG2 ILE A 287       2.901  -6.419 -15.374  1.00 23.70           C
ATOM   2203  CD1 ILE A 287       4.930  -8.089 -13.856  1.00 24.06           C
ATOM   2204  N   TYR A 288       4.925  -3.594 -16.903  1.00 17.76           N
ATOM   2205  CA  TYR A 288       4.558  -2.797 -18.068  1.00 18.43           C
ATOM   2206  C   TYR A 288       5.535  -3.070 -19.204  1.00 18.61           C
ATOM   2207  O   TYR A 288       5.121  -3.195 -20.373  1.00 21.04           O
ATOM   2208  CB  TYR A 288       4.502  -1.304 -17.782  1.00 19.13           C
ATOM   2209  CG  TYR A 288       3.590  -0.912 -16.636  1.00 15.30           C
ATOM   2210  CD1 TYR A 288       2.354  -1.514 -16.467  1.00 17.39           C
ATOM   2211  CD2 TYR A 288       3.968   0.062 -15.740  1.00 17.66           C
ATOM   2212  CE1 TYR A 288       1.504  -1.153 -15.403  1.00 22.69           C
ATOM   2213  CE2 TYR A 288       3.150   0.419 -14.656  1.00 17.66           C
ATOM   2214  CZ  TYR A 288       1.918  -0.191 -14.495  1.00 18.23           C
ATOM   2215  OH  TYR A 288       1.101   0.157 -13.434  1.00 18.28           O
ATOM   2216  N   ALA A 289       6.820  -3.154 -18.880  1.00 18.13           N
ATOM   2217  CA  ALA A 289       7.846  -3.370 -19.888  1.00 18.84           C
ATOM   2218  C   ALA A 289       7.718  -4.720 -20.584  1.00 21.65           C
ATOM   2219  O   ALA A 289       7.916  -4.824 -21.801  1.00 20.88           O
ATOM   2220  CB  ALA A 289       9.262  -3.234 -19.280  1.00 17.14           C
ATOM   2221  N   TYR A 290       7.466  -5.761 -19.796  1.00 19.83           N
ATOM   2222  CA  TYR A 290       7.336  -7.109 -20.342  1.00 22.30           C
ATOM   2223  C   TYR A 290       6.030  -7.370 -21.060  1.00 23.00           C
ATOM   2224  O   TYR A 290       6.007  -8.144 -22.026  1.00 23.69           O
ATOM   2225  CB  TYR A 290       7.565  -8.134 -19.215  1.00 24.75           C
ATOM   2226  CG  TYR A 290       9.026  -8.383 -19.059  1.00 28.84           C
ATOM   2227  CD1 TYR A 290       9.680  -9.292 -19.880  1.00 35.63           C
ATOM   2228  CD2 TYR A 290       9.784  -7.646 -18.148  1.00 37.33           C
ATOM   2229  CE1 TYR A 290      11.065  -9.511 -19.754  1.00 43.69           C
ATOM   2230  CE2 TYR A 290      11.150  -7.834 -18.036  1.00 41.08           C
ATOM   2231  CZ  TYR A 290      11.780  -8.771 -18.827  1.00 40.66           C
ATOM   2232  OH  TYR A 290      13.131  -8.941 -18.692  1.00 52.07           O
ATOM   2233  N   ARG A 291       4.941  -6.746 -20.623  1.00 21.08           N
ATOM   2234  CA  ARG A 291       3.568  -7.151 -21.078  1.00 22.95           C
ATOM   2235  C   ARG A 291       2.821  -6.151 -21.981  1.00 22.99           C
ATOM   2236  O   ARG A 291       1.861  -6.527 -22.648  1.00 23.91           O
ATOM   2237  CB  ARG A 291       2.689  -7.455 -19.859  1.00 24.80           C
ATOM   2238  CG  ARG A 291       3.190  -8.614 -18.953  1.00 26.78           C
ATOM   2239  CD  ARG A 291       2.076  -9.628 -18.546  1.00 34.49           C
ATOM   2240  NE  ARG A 291       0.960  -9.749 -19.501  1.00 33.66           N
ATOM   2241  CZ  ARG A 291       0.407 -10.881 -19.970  1.00 41.26           C
ATOM   2242  NH1 ARG A 291       0.863 -12.068 -19.628  1.00 37.88           N
ATOM   2243  NH2 ARG A 291      -0.630 -10.820 -20.816  1.00 40.23           N
ATOM   2244  N   ILE A 292       3.272  -4.891 -22.014  1.00 21.00           N
ATOM   2245  CA  ILE A 292       2.622  -3.844 -22.756  1.00 21.03           C
ATOM   2246  C   ILE A 292       3.583  -3.200 -23.749  1.00 20.64           C
ATOM   2247  O   ILE A 292       4.459  -2.419 -23.365  1.00 20.76           O
ATOM   2248  CB  ILE A 292       1.999  -2.732 -21.834  1.00 21.17           C
ATOM   2249  CG1 ILE A 292       1.279  -3.354 -20.621  1.00 24.24           C
ATOM   2250  CG2 ILE A 292       1.061  -1.859 -22.704  1.00 26.95           C
ATOM   2251  CD1 ILE A 292       0.447  -2.392 -19.792  1.00 23.95           C
ATOM   2252  N   ARG A 293       3.393  -3.529 -25.026  1.00 25.24           N
ATOM   2253  CA  ARG A 293       4.312  -3.141 -26.092  1.00 27.13           C
ATOM   2254  C   ARG A 293       4.538  -1.643 -26.132  1.00 26.38           C
ATOM   2255  O   ARG A 293       5.677  -1.193 -26.289  1.00 28.16           O
ATOM   2256  CB  ARG A 293       3.767  -3.585 -27.463  1.00 31.50           C
ATOM   2257  CG  ARG A 293       4.616  -3.158 -28.676  1.00 35.39           C
ATOM   2258  CD  ARG A 293       4.261  -3.909 -29.963  1.00 46.60           C
ATOM   2259  NE  ARG A 293       4.857  -5.255 -29.969  1.00 54.92           N
ATOM   2260  CZ  ARG A 293       6.042  -5.606 -30.492  1.00  0.00           C
ATOM   2261  NH1 ARG A 293       6.842  -4.707 -31.079  1.00  0.00           N
ATOM   2262  NH2 ARG A 293       6.440  -6.878 -30.408  1.00  0.00           N
ATOM   2263  N   GLU A 294       3.459  -0.865 -25.990  1.00 26.89           N
ATOM   2264  CA  GLU A 294       3.584   0.597 -26.092  1.00 27.66           C
ATOM   2265  C   GLU A 294       4.466   1.205 -24.981  1.00 24.44           C
ATOM   2266  O   GLU A 294       5.195   2.164 -25.252  1.00 25.73           O
ATOM   2267  CB  GLU A 294       2.227   1.289 -26.117  1.00 32.47           C
ATOM   2268  CG  GLU A 294       2.278   2.740 -26.603  1.00 36.93           C
ATOM   2269  CD  GLU A 294       2.480   2.889 -28.123  1.00 46.20           C
ATOM   2270  OE1 GLU A 294       1.897   2.108 -28.913  1.00 46.93           O
ATOM   2271  OE2 GLU A 294       3.206   3.818 -28.529  1.00 43.87           O
ATOM   2272  N   PHE A 295       4.388   0.673 -23.755  1.00 23.55           N
ATOM   2273  CA  PHE A 295       5.345   1.063 -22.698  1.00 21.49           C
ATOM   2274  C   PHE A 295       6.775   0.603 -23.028  1.00 22.02           C
ATOM   2275  O   PHE A 295       7.696   1.394 -22.925  1.00 18.38           O
ATOM   2276  CB  PHE A 295       4.948   0.547 -21.300  1.00 20.34           C
ATOM   2277  CG  PHE A 295       3.986   1.427 -20.553  1.00 22.86           C
ATOM   2278  CD1 PHE A 295       4.407   2.637 -20.002  1.00 20.93           C
ATOM   2279  CD2 PHE A 295       2.670   1.043 -20.352  1.00 25.34           C
ATOM   2280  CE1 PHE A 295       3.529   3.438 -19.319  1.00 19.78           C
ATOM   2281  CE2 PHE A 295       1.786   1.867 -19.628  1.00 24.65           C
ATOM   2282  CZ  PHE A 295       2.230   3.031 -19.108  1.00 21.66           C
ATOM   2283  N   ARG A 296       6.949  -0.661 -23.416  1.00 20.92           N
ATOM   2284  CA  ARG A 296       8.252  -1.226 -23.734  1.00 24.37           C
ATOM   2285  C   ARG A 296       8.969  -0.378 -24.776  1.00 26.29           C
ATOM   2286  O   ARG A 296      10.150  -0.082 -24.626  1.00 27.40           O
ATOM   2287  CB  ARG A 296       8.092  -2.626 -24.297  1.00 26.71           C
ATOM   2288  CG  ARG A 296       9.381  -3.335 -24.578  1.00 32.59           C
ATOM   2289  CD  ARG A 296       9.191  -4.838 -24.664  1.00 39.27           C
ATOM   2290  NE  ARG A 296       8.284  -5.253 -25.734  1.00 35.87           N
ATOM   2291  CZ  ARG A 296       7.057  -5.742 -25.576  1.00 39.20           C
ATOM   2292  NH1 ARG A 296       6.362  -6.094 -26.644  1.00 39.37           N
ATOM   2293  NH2 ARG A 296       6.510  -5.884 -24.371  1.00 38.32           N
ATOM   2294  N   GLN A 297       8.255  -0.038 -25.841  1.00 23.07           N
ATOM   2295  CA  GLN A 297       8.832   0.720 -26.941  1.00 25.42           C
ATOM   2296  C   GLN A 297       9.242   2.133 -26.530  1.00 23.57           C
ATOM   2297  O   GLN A 297      10.275   2.652 -26.988  1.00 27.04           O
ATOM   2298  CB  GLN A 297       7.862   0.766 -28.137  1.00 28.57           C
ATOM   2299  CG  GLN A 297       7.734  -0.578 -28.838  1.00 40.39           C
ATOM   2300  CD  GLN A 297       6.677  -0.563 -29.926  1.00 49.34           C
ATOM   2301  OE1 GLN A 297       6.957  -1.227 -31.036  1.00 55.92           O
ATOM   2302  NE2 GLN A 297       5.615   0.045 -29.763  1.00 54.94           N
ATOM   2303  N   THR A 298       8.423   2.752 -25.692  1.00 24.29           N
ATOM   2304  CA  THR A 298       8.686   4.086 -25.186  1.00 25.82           C
ATOM   2305  C   THR A 298       9.860   4.072 -24.188  1.00 26.12           C
ATOM   2306  O   THR A 298      10.691   4.987 -24.222  1.00 26.13           O
ATOM   2307  CB  THR A 298       7.421   4.708 -24.531  1.00 25.92           C
ATOM   2308  OG1 THR A 298       6.310   4.558 -25.415  1.00 28.64           O
ATOM   2309  CG2 THR A 298       7.620   6.183 -24.227  1.00 22.72           C
ATOM   2310  N   PHE A 299       9.929   3.045 -23.337  1.00 21.19           N
ATOM   2311  CA  PHE A 299      11.065   2.868 -22.419  1.00 22.19           C
ATOM   2312  C   PHE A 299      12.384   2.780 -23.220  1.00 24.51           C
ATOM   2313  O   PHE A 299      13.375   3.441 -22.879  1.00 25.95           O
ATOM   2314  CB  PHE A 299      10.918   1.613 -21.559  1.00 22.04           C
ATOM   2315  CG  PHE A 299       9.791   1.656 -20.520  1.00 21.05           C
ATOM   2316  CD1 PHE A 299       9.118   2.827 -20.198  1.00 21.59           C
ATOM   2317  CD2 PHE A 299       9.450   0.490 -19.832  1.00 25.99           C
ATOM   2318  CE1 PHE A 299       8.122   2.843 -19.238  1.00 18.19           C
ATOM   2319  CE2 PHE A 299       8.451   0.502 -18.865  1.00 23.09           C
ATOM   2320  CZ  PHE A 299       7.799   1.689 -18.563  1.00 23.94           C
ATOM   2321  N   ARG A 300      12.394   1.956 -24.264  0.50 26.43           N
ATOM   2322  CA  ARG A 300      13.574   1.828 -25.127  0.50 31.20           C
ATOM   2323  C   ARG A 300      13.997   3.155 -25.774  0.50 33.19           C
ATOM   2324  O   ARG A 300      15.192   3.448 -25.857  0.50 34.76           O
ATOM   2325  CB  ARG A 300      13.346   0.766 -26.208  0.50 35.73           C
ATOM   2326  CG  ARG A 300      13.587  -0.666 -25.735  0.50 43.12           C
ATOM   2327  CD  ARG A 300      13.726  -1.630 -26.910  0.50 51.86           C
ATOM   2328  NE  ARG A 300      12.443  -1.827 -27.576  0.50 53.35           N
ATOM   2329  CZ  ARG A 300      11.737  -2.950 -27.514  0.50 55.40           C
ATOM   2330  NH1 ARG A 300      12.205  -3.994 -26.841  0.50 56.21           N
ATOM   2331  NH2 ARG A 300      10.570  -3.030 -28.137  0.50 55.64           N
ATOM   2332  N   LYS A 301      13.027   3.941 -26.238  1.00 32.18           N
ATOM   2333  CA  LYS A 301      13.314   5.259 -26.842  1.00 35.79           C
ATOM   2334  C   LYS A 301      13.916   6.249 -25.836  1.00 34.75           C
ATOM   2335  O   LYS A 301      14.862   6.952 -26.164  1.00 37.09           O
ATOM   2336  CB  LYS A 301      12.072   5.881 -27.493  1.00 39.43           C
ATOM   2337  CG  LYS A 301      11.714   5.250 -28.818  1.00 51.90           C
ATOM   2338  CD  LYS A 301      10.708   6.049 -29.629  1.00 62.64           C
ATOM   2339  CE  LYS A 301      10.294   5.261 -30.875  1.00 70.12           C
ATOM   2340  NZ  LYS A 301       9.592   6.085 -31.910  1.00 78.96           N
ATOM   2341  N   ILE A 302      13.372   6.273 -24.622  1.00 30.85           N
ATOM   2342  CA  ILE A 302      13.884   7.119 -23.523  1.00 30.91           C
ATOM   2343  C   ILE A 302      15.305   6.723 -23.115  1.00 32.47           C
ATOM   2344  O   ILE A 302      16.195   7.572 -23.006  1.00 35.61           O
ATOM   2345  CB  ILE A 302      12.979   7.027 -22.269  1.00 29.44           C
ATOM   2346  CG1 ILE A 302      11.616   7.652 -22.555  1.00 31.05           C
ATOM   2347  CG2 ILE A 302      13.647   7.714 -21.052  1.00 29.54           C
ATOM   2348  CD1 ILE A 302      10.615   7.434 -21.425  1.00 31.88           C
ATOM   2349  N   ILE A 303      15.501   5.430 -22.889  1.00 29.88           N
ATOM   2350  CA  ILE A 303      16.802   4.916 -22.460  1.00 33.74           C
ATOM   2351  C   ILE A 303      17.871   5.096 -23.535  1.00 39.53           C
ATOM   2352  O   ILE A 303      18.986   5.549 -23.237  1.00 43.93           O
ATOM   2353  CB  ILE A 303      16.703   3.433 -22.054  1.00 33.29           C
ATOM   2354  CG1 ILE A 303      15.890   3.310 -20.765  1.00 31.98           C
ATOM   2355  CG2 ILE A 303      18.103   2.836 -21.872  1.00 38.44           C
ATOM   2356  CD1 ILE A 303      15.125   1.985 -20.607  1.00 32.83           C
ATOM   2357  N   ARG A 304      17.547   4.732 -24.774  1.00 41.91           N
ATOM   2358  CA  ARG A 304      18.499   4.871 -25.892  1.00 51.38           C
ATOM   2359  C   ARG A 304      18.893   6.319 -26.126  1.00 55.20           C
ATOM   2360  O   ARG A 304      20.055   6.604 -26.365  1.00 62.60           O
ATOM   2361  CB  ARG A 304      17.956   4.272 -27.197  1.00 52.41           C
ATOM   2362  CG  ARG A 304      18.177   2.776 -27.314  1.00 61.14           C
ATOM   2363  CD  ARG A 304      17.161   2.106 -28.235  1.00 67.60           C
ATOM   2364  NE  ARG A 304      17.630   0.795 -28.702  1.00 78.02           N
ATOM   2365  CZ  ARG A 304      16.852  -0.166 -29.208  1.00 81.76           C
ATOM   2366  NH1 ARG A 304      17.400  -1.315 -29.594  1.00 89.54           N
ATOM   2367  NH2 ARG A 304      15.534   0.000 -29.331  1.00 74.46           N
ATOM   2368  N   SER A 305      17.928   7.223 -26.047  1.00 54.03           N
ATOM   2369  CA  SER A 305      18.160   8.627 -26.354  1.00 62.74           C
ATOM   2370  C   SER A 305      18.859   9.388 -25.235  1.00 67.22           C
ATOM   2371  O   SER A 305      19.658  10.278 -25.509  1.00 73.04           O
ATOM   2372  CB  SER A 305      16.839   9.319 -26.709  1.00 62.08           C
ATOM   2373  OG  SER A 305      16.279   8.767 -27.896  1.00 67.20           O
ATOM   2374  N   HIS A 306      18.567   9.047 -23.982  1.00 67.05           N
ATOM   2375  CA  HIS A 306      19.078   9.827 -22.844  1.00 73.44           C
ATOM   2376  C   HIS A 306      20.204   9.128 -22.064  1.00 77.62           C
ATOM   2377  O   HIS A 306      21.366   9.537 -22.167  1.00 86.71           O
ATOM   2378  CB  HIS A 306      17.923  10.251 -21.924  1.00 70.49           C
ATOM   2379  CG  HIS A 306      16.894  11.108 -22.607  1.00 71.62           C
ATOM   2380  ND1 HIS A 306      15.736  10.784 -23.232  1.00 76.15           N
ATOM   2381  CD2 HIS A 306      17.011  12.479 -22.706  1.00 69.01           C
ATOM   2382  CE1 HIS A 306      15.181  11.955 -23.693  1.00 77.21           C
ATOM   2383  NE2 HIS A 306      15.968  12.963 -23.360  1.00 75.23           N
ATOM   2384  N   VAL A 307      19.879   8.077 -21.316  1.00 74.90           N
ATOM   2385  CA  VAL A 307      20.866   7.441 -20.419  1.00 79.98           C
ATOM   2386  C   VAL A 307      21.974   6.681 -21.168  1.00 84.29           C
ATOM   2387  O   VAL A 307      21.775   6.156 -22.269  1.00 81.38           O
ATOM   2388  CB  VAL A 307      20.193   6.484 -19.383  1.00 76.95           C
ATOM   2389  CG1 VAL A 307      19.031   7.180 -18.662  1.00 73.25           C
ATOM   2390  CG2 VAL A 307      19.711   5.210 -20.054  1.00 75.68           C
ATOM   2391  C1  LIG X   1       6.434  -3.107  11.924  1.00  0.00           C
ATOM   2392  C2  LIG X   1       5.993  -2.405  10.793  1.00  0.00           C
ATOM   2393  N3  LIG X   1       5.814  -4.150  12.489  1.00  0.00           N
ATOM   2394  C4  LIG X   1       4.642  -4.522  11.900  1.00  0.00           C
ATOM   2395  N5  LIG X   1       3.945  -5.532  12.534  1.00  0.00           N
ATOM   2396  N6  LIG X   1       4.142  -3.917  10.768  1.00  0.00           N
ATOM   2397  N7  LIG X   1       3.014  -4.156  10.059  1.00  0.00           N
ATOM   2398  C8  LIG X   1       4.798  -2.852  10.199  1.00  0.00           C
ATOM   2399  N9  LIG X   1       4.110  -2.396   9.132  1.00  0.00           N
ATOM   2400  C10 LIG X   1       3.070  -3.219   9.114  1.00  0.00           C
ATOM   2401  C11 LIG X   1       2.036  -3.125   8.077  1.00  0.00           C
ATOM   2402  C12 LIG X   1       0.901  -3.871   7.783  1.00  0.00           C
ATOM   2403  C13 LIG X   1       0.289  -3.288   6.685  1.00  0.00           C
ATOM   2404  C14 LIG X   1       1.084  -2.229   6.317  1.00  0.00           C
ATOM   2405  O15 LIG X   1       2.152  -2.132   7.149  1.00  0.00           O
ATOM   2406  C16 LIG X   1       6.930  -1.367  10.563  1.00  0.00           C
ATOM   2407  N17 LIG X   1       7.870  -1.414  11.479  1.00  0.00           N
ATOM   2408  N18 LIG X   1       7.587  -2.451  12.308  1.00  0.00           N
ATOM   2409  C19 LIG X   1       8.448  -2.724  13.441  1.00  0.00           C
ATOM   2410  C20 LIG X   1       7.703  -2.580  14.794  1.00  0.00           C
ATOM   2411  C21 LIG X   1       8.390  -3.293  15.972  1.00  0.00           C
ATOM   2412  C22 LIG X   1       9.901  -3.087  16.030  1.00  0.00           C
ATOM   2413  C23 LIG X   1      10.474  -1.893  15.602  1.00  0.00           C
ATOM   2414  C24 LIG X   1      11.848  -1.683  15.696  1.00  0.00           C
ATOM   2415  C25 LIG X   1      12.675  -2.708  16.144  1.00  0.00           C
ATOM   2416  C26 LIG X   1      12.108  -3.910  16.557  1.00  0.00           C
ATOM   2417  C27 LIG X   1      10.727  -4.100  16.508  1.00  0.00           C
ATOM   2418  O28 LIG X   1      14.037  -2.531  16.192  1.00  0.00           O
ATOM   2419  C29 LIG X   1      14.797  -2.879  15.019  1.00  0.00           C
ATOM   2420  C48 LIG X   1      16.053  -3.676  15.409  1.00  0.00           C
ATOM   2421  O49 LIG X   1      16.355  -3.845  16.590  1.00  0.00           O
ATOM   2422  N50 LIG X   1      16.788  -4.166  14.389  1.00  0.00           N
ATOM   2423  C52 LIG X   1      18.113  -4.786  14.489  1.00  0.00           C
ATOM   2424  C55 LIG X   1      18.202  -5.951  15.487  1.00  0.00           C
ATOM   2425  C58 LIG X   1      19.277  -7.004  15.154  1.00  0.00           C
ATOM   2426  C61 LIG X   1      19.293  -8.244  16.082  1.00  0.00           C
ATOM   2427  N64 LIG X   1      18.643  -8.003  17.367  1.00  0.00           N
ATOM   2428  C66 LIG X   1      18.059  -8.921  18.150  1.00  0.00           C
ATOM   2429  O67 LIG X   1      18.265 -10.127  18.012  1.00  0.00           O
ATOM   2430  C68 LIG X   1      15.210  -7.446  21.097  1.00  0.00           C
ATOM   2431  C69 LIG X   1      15.849  -6.566  20.215  1.00  0.00           C
ATOM   2432  C70 LIG X   1      16.760  -7.025  19.269  1.00  0.00           C
ATOM   2433  C71 LIG X   1      17.075  -8.389  19.175  1.00  0.00           C
ATOM   2434  C72 LIG X   1      16.430  -9.271  20.051  1.00  0.00           C
ATOM   2435  C73 LIG X   1      15.508  -8.834  21.020  1.00  0.00           C
ATOM   2436  C77 LIG X   1      14.882  -9.867  21.926  1.00  0.00           C
ATOM   2437  O78 LIG X   1      14.439  -9.505  23.039  1.00  0.00           O
ATOM   2438  O79 LIG X   1      14.837 -11.049  21.516  1.00  0.00           O
ATOM   2439  O80 LIG X   1      12.416  -5.714  23.941  1.00  0.00           O
ATOM   2440  C81 LIG X   1      14.236  -6.847  22.065  1.00  0.00           C
ATOM   2441  C82 LIG X   1      13.780  -5.491  24.119  1.00  0.00           C
ATOM   2442  C83 LIG X   1      14.720  -6.081  23.245  1.00  0.00           C
ATOM   2443  C84 LIG X   1      16.085  -5.947  23.524  1.00  0.00           C
ATOM   2444  C85 LIG X   1      16.508  -5.234  24.638  1.00  0.00           C
ATOM   2445  C86 LIG X   1      15.588  -4.611  25.476  1.00  0.00           C
ATOM   2446  C87 LIG X   1      14.211  -4.688  25.201  1.00  0.00           C
ATOM   2447  C90 LIG X   1      12.901  -7.013  21.895  1.00  0.00           C
ATOM   2448  C91 LIG X   1      11.958  -6.456  22.884  1.00  0.00           C
ATOM   2449  C92 LIG X   1      10.594  -6.641  22.782  1.00  0.00           C
ATOM   2450  C93 LIG X   1      10.084  -7.331  21.645  1.00  0.00           C
ATOM   2451  C94 LIG X   1      10.953  -7.887  20.697  1.00  0.00           C
ATOM   2452  C95 LIG X   1      12.294  -7.755  20.793  1.00  0.00           C
ATOM   2453  N98 LIG X   1       8.791  -7.463  21.420  1.00  0.00           N
ATOM   2454 S101 LIG X   1       9.366  -6.076  24.047  1.00  0.00           S
ATOM   2455 O102 LIG X   1       8.776  -7.330  24.530  1.00  0.00           O
ATOM   2456 O103 LIG X   1      10.087  -5.368  25.092  1.00  0.00           O
ATOM   2457 O104 LIG X   1       8.441  -5.207  23.300  1.00  0.00           O
ATOM   2458 S105 LIG X   1      13.021  -3.783  26.227  1.00  0.00           S
ATOM   2459 O106 LIG X   1      12.761  -4.741  27.307  1.00  0.00           O
ATOM   2460 O107 LIG X   1      11.916  -3.488  25.322  1.00  0.00           O
ATOM   2461 O108 LIG X   1      13.722  -2.561  26.644  1.00  0.00           O
ATOM   2462 N110 LIG X   1      16.112  -3.950  26.585  1.00  0.00           N
ATOM   2463  O   HOH A2517       2.777  -8.265  13.977  1.00 16.75           O
ATOM   2464  O   HOH A2518      -2.024  -1.263   4.071  1.00 19.76           O
ATOM   2465  O   HOH A2519      -1.705  -3.324   2.070  1.00 18.14           O
ATOM   2466  O   HOH A2520       5.396   2.063   9.038  1.00 20.25           O
ATOM   2467  O   HOH A2521       5.068  -0.391   7.362  1.00 25.94           O
ATOM   2468  O   HOH A2522       7.137   0.844   5.991  1.00 24.53           O
ATOM   2469  O   HOH A2527       5.595  -1.190   4.673  1.00 24.84           O
ATOM   2470  O   HOH A2531      -2.462  -5.486   8.944  1.00 18.13           O
END
